# Supplementary material for: Assessing anthropogenic risk to sea otters (Enhydra lutris nereis) for reintroduction into San Francisco Bay
Source: PeerJ. 2020 Nov 17;8:e10241. doi: 10.7717/peerj.10241 (PMC7678461; doi:10.7717/peerj.10241)
Supplement: Supplemental Information 1 — Spatial extent of the seven anthropogenic stressors, defined using data of vessel traffic, contaminants, and fisheries available open-source as listed in Table 1. This was inputted into the Habitat Risk Assessment as the “stressors” component. [file peerj-08-10241-s001.zip]

Archive with 53 entries (53 files):
- Stressors/CargoTankers.cpg
- Stressors/CargoTankers.dbf
- Stressors/CargoTankers.prj
- Stressors/CargoTankers.sbn
- Stressors/CargoTankers.sbx
- Stressors/CargoTankers.shp
- Stressors/CargoTankers.shx
- Stressors/commercialfishing.CPG
- Stressors/commercialfishing.dbf
- Stressors/commercialfishing.prj
- Stressors/commercialfishing.sbn
- Stressors/commercialfishing.sbx
- Stressors/commercialfishing.shp
- Stressors/commercialfishing.shp.xml
- Stressors/commercialfishing.shx
- Stressors/Ferries.CPG
- Stressors/Ferries.dbf
- Stressors/Ferries.prj
- Stressors/Ferries.sbn
- Stressors/Ferries.sbx
- Stressors/Ferries.shp
- Stressors/Ferries.shp.xml
- Stressors/Ferries.shx
- Stressors/methylmercury.cpg
- Stressors/methylmercury.dbf
- Stressors/methylmercury.prj
- Stressors/methylmercury.sbn
- Stressors/methylmercury.sbx
- Stressors/methylmercury.shp
- Stressors/methylmercury.shx
- Stressors/oilspill.CPG
- Stressors/oilspill.dbf
- Stressors/oilspill.prj
- Stressors/oilspill.sbn
- Stressors/oilspill.sbx
- Stressors/oilspill.shp
- Stressors/oilspill.shx
- Stressors/pcb.CPG
- Stressors/pcb.dbf
- Stressors/pcb.prj
- Stressors/pcb.sbn
- Stressors/pcb.sbx
- Stressors/pcb.shp
- Stressors/pcb.shp.xml
- Stressors/pcb.shx
- Stressors/recreational.cpg
- Stressors/recreational.dbf
- Stressors/recreational.prj
- Stressors/recreational.sbn
- Stressors/recreational.sbx
- Stressors/recreational.shp
- Stressors/recreational.shp.xml
- Stressors/recreational.shx
