# Supplementary material for: Assessing anthropogenic risk to sea otters (Enhydra lutris nereis) for reintroduction into San Francisco Bay
Source: PeerJ. 2020 Nov 17;8:e10241. doi: 10.7717/peerj.10241 (PMC7678461; doi:10.7717/peerj.10241)
Supplement: Supplemental Information 1 — Spatial extent of the seven anthropogenic stressors, defined using data of vessel traffic, contaminants, and fisheries available open-source as listed in Table 1. This was inputted into the Habitat Risk Assessment as the “stressors” component. [file peerj-08-10241-s001.zip › Stressors/CargoTankers.prj]

PROJCS["NAD_1983_California_Teale_Albers",GEOGCS["GCS_North_American_1983",DATUM["D_North_American_1983",SPHEROID["GRS_1980",6378137.0,298.257222101]],PRIMEM["Greenwich",0.0],UNIT["Degree",0.0174532925199433]],PROJECTION["Albers"],PARAMETER["False_Easting",0.0],PARAMETER["False_Northing",-4000000.0],PARAMETER["Central_Meridian",-120.0],PARAMETER["Standard_Parallel_1",34.0],PARAMETER["Standard_Parallel_2",40.5],PARAMETER["Latitude_Of_Origin",0.0],UNIT["Meter",1.0]]
