# Supplementary material for: Assessing anthropogenic risk to sea otters (Enhydra lutris nereis) for reintroduction into San Francisco Bay
Source: PeerJ. 2020 Nov 17;8:e10241. doi: 10.7717/peerj.10241 (PMC7678461; doi:10.7717/peerj.10241)
Supplement: Supplemental Information 1 — Spatial extent of the seven anthropogenic stressors, defined using data of vessel traffic, contaminants, and fisheries available open-source as listed in Table 1. This was inputted into the Habitat Risk Assessment as the “stressors” component. [file peerj-08-10241-s001.zip › Stressors/commercialfishing.shp.xml]

<?xml version="1.0" encoding="UTF-8"?>
<metadata xml:lang="en"><Esri><CreaDate>20180817</CreaDate><CreaTime>11102900</CreaTime><ArcGISFormat>1.0</ArcGISFormat><SyncOnce>FALSE</SyncOnce><DataProperties><itemProps><itemName Sync="TRUE">commercialfishing_500m</itemName><imsContentType Sync="TRUE">002</imsContentType><itemLocation><linkage Sync="TRUE">file://\\DESKTOP-DTQV0V7\C$\SF_OTTER\InVEST_HRA\Stressors\commercialfishing</linkage><protocol Sync="TRUE">Local Area Network</protocol></itemLocation></itemProps><coordRef><type Sync="TRUE">Projected</type><geogcsn Sync="TRUE">GCS_North_American_1983</geogcsn><csUnits Sync="TRUE">Linear Unit: Meter (1.000000)</csUnits><projcsn Sync="TRUE">NAD_1983_California_Teale_Albers</projcsn><peXml Sync="TRUE">&lt;ProjectedCoordinateSystem xsi:type='typens:ProjectedCoordinateSystem' xmlns:xsi='http://www.w3.org/2001/XMLSchema-instance' xmlns:xs='http://www.w3.org/2001/XMLSchema' xmlns:typens='http://www.esri.com/schemas/ArcGIS/10.4'&gt;&lt;WKT&gt;PROJCS[&amp;quot;NAD_1983_California_Teale_Albers&amp;quot;,GEOGCS[&amp;quot;GCS_North_American_1983&amp;quot;,DATUM[&amp;quot;D_North_American_1983&amp;quot;,SPHEROID[&amp;quot;GRS_1980&amp;quot;,6378137.0,298.257222101]],PRIMEM[&amp;quot;Greenwich&amp;quot;,0.0],UNIT[&amp;quot;Degree&amp;quot;,0.0174532925199433]],PROJECTION[&amp;quot;Albers&amp;quot;],PARAMETER[&amp;quot;False_Easting&amp;quot;,0.0],PARAMETER[&amp;quot;False_Northing&amp;quot;,-4000000.0],PARAMETER[&amp;quot;Central_Meridian&amp;quot;,-120.0],PARAMETER[&amp;quot;Standard_Parallel_1&amp;quot;,34.0],PARAMETER[&amp;quot;Standard_Parallel_2&amp;quot;,40.5],PARAMETER[&amp;quot;Latitude_Of_Origin&amp;quot;,0.0],UNIT[&amp;quot;Meter&amp;quot;,1.0],AUTHORITY[&amp;quot;EPSG&amp;quot;,3310]]&lt;/WKT&gt;&lt;XOrigin&gt;-16909700&lt;/XOrigin&gt;&lt;YOrigin&gt;-8597000&lt;/YOrigin&gt;&lt;XYScale&gt;266332319.7555542&lt;/XYScale&gt;&lt;ZOrigin&gt;-100000&lt;/ZOrigin&gt;&lt;ZScale&gt;10000&lt;/ZScale&gt;&lt;MOrigin&gt;-100000&lt;/MOrigin&gt;&lt;MScale&gt;10000&lt;/MScale&gt;&lt;XYTolerance&gt;0.001&lt;/XYTolerance&gt;&lt;ZTolerance&gt;0.001&lt;/ZTolerance&gt;&lt;MTolerance&gt;0.001&lt;/MTolerance&gt;&lt;HighPrecision&gt;true&lt;/HighPrecision&gt;&lt;WKID&gt;3310&lt;/WKID&gt;&lt;LatestWKID&gt;3310&lt;/LatestWKID&gt;&lt;/ProjectedCoordinateSystem&gt;</peXml></coordRef><copyHistory><copy source="C:\SF_OTTER\SFOtter\commercialfishing" dest="\\DESKTOP-DTQV0V7\C$\SF_OTTER\InVEST_HRA\Stressors\commercialfishing" date="20180817" time="11102900"></copy></copyHistory></DataProperties><SyncDate>20180808</SyncDate><SyncTime>16113900</SyncTime><ModDate>20180808</ModDate><ModTime>16113900</ModTime></Esri><dataIdInfo><envirDesc Sync="TRUE"> Version 6.2 (Build 9200) ; Esri ArcGIS 10.4.1.5686</envirDesc><dataLang><languageCode value="eng" Sync="TRUE"></languageCode><countryCode value="USA" Sync="TRUE"></countryCode></dataLang><idCitation><resTitle Sync="TRUE">commercialfishing_500m</resTitle><presForm><PresFormCd value="005" Sync="TRUE"></PresFormCd></presForm></idCitation><spatRpType><SpatRepTypCd value="001" Sync="TRUE"></SpatRepTypCd></spatRpType></dataIdInfo><mdLang><languageCode value="eng" Sync="TRUE"></languageCode><countryCode value="USA" Sync="TRUE"></countryCode></mdLang><distInfo><distFormat><formatName Sync="TRUE">File Geodatabase Feature Class</formatName></distFormat></distInfo><mdHrLv><ScopeCd value="005" Sync="TRUE"></ScopeCd></mdHrLv><mdHrLvName Sync="TRUE">dataset</mdHrLvName><refSysInfo><RefSystem><refSysID><identCode code="3310" Sync="TRUE"></identCode><idCodeSpace Sync="TRUE">EPSG</idCodeSpace><idVersion Sync="TRUE">6.8(9.2.0)</idVersion></refSysID></RefSystem></refSysInfo><spatRepInfo><VectSpatRep><geometObjs Name="commercialfishing_500m"><geoObjTyp><GeoObjTypCd value="002" Sync="TRUE"></GeoObjTypCd></geoObjTyp><geoObjCnt Sync="TRUE">0</geoObjCnt></geometObjs><topLvl><TopoLevCd value="001" Sync="TRUE"></TopoLevCd></topLvl></VectSpatRep></spatRepInfo><spdoinfo><ptvctinf><esriterm Name="commercialfishing_500m"><efeatyp Sync="TRUE">Simple</efeatyp><efeageom code="4" Sync="TRUE"></efeageom><esritopo Sync="TRUE">FALSE</esritopo><efeacnt Sync="TRUE">0</efeacnt><spindex Sync="TRUE">TRUE</spindex><linrefer Sync="TRUE">FALSE</linrefer></esriterm></ptvctinf></spdoinfo><eainfo><detailed Name="commercialfishing_500m"><enttyp><enttypl Sync="TRUE">commercialfishing_500m</enttypl><enttypt Sync="TRUE">Feature Class</enttypt><enttypc Sync="TRUE">0</enttypc></enttyp><attr><attrlabl Sync="TRUE">OBJECTID</attrlabl><attalias Sync="TRUE">OBJECTID</attalias><attrtype Sync="TRUE">OID</attrtype><attwidth Sync="TRUE">4</attwidth><atprecis Sync="TRUE">0</atprecis><attscale Sync="TRUE">0</attscale><attrdef Sync="TRUE">Internal feature number.</attrdef><attrdefs Sync="TRUE">Esri</attrdefs><attrdomv><udom Sync="TRUE">Sequential unique whole numbers that are automatically generated.</udom></attrdomv></attr><attr><attrlabl Sync="TRUE">Shape</attrlabl><attalias Sync="TRUE">Shape</attalias><attrtype Sync="TRUE">Geometry</attrtype><attwidth Sync="TRUE">0</attwidth><atprecis Sync="TRUE">0</atprecis><attscale Sync="TRUE">0</attscale><attrdef Sync="TRUE">Feature geometry.</attrdef><attrdefs Sync="TRUE">Esri</attrdefs><attrdomv><udom Sync="TRUE">Coordinates defining the features.</udom></attrdomv></attr><attr><attrlabl Sync="TRUE">BufferDist</attrlabl><attalias Sync="TRUE">BufferDist</attalias><attrtype Sync="TRUE">Double</attrtype><attwidth Sync="TRUE">8</attwidth><atprecis Sync="TRUE">0</atprecis><attscale Sync="TRUE">0</attscale></attr><attr><attrlabl Sync="TRUE">Shape_Length</attrlabl><attalias Sync="TRUE">Shape_Length</attalias><attrtype Sync="TRUE">Double</attrtype><attwidth Sync="TRUE">8</attwidth><atprecis Sync="TRUE">0</atprecis><attscale Sync="TRUE">0</attscale><attrdef Sync="TRUE">Length of feature in internal units.</attrdef><attrdefs Sync="TRUE">Esri</attrdefs><attrdomv><udom Sync="TRUE">Positive real numbers that are automatically generated.</udom></attrdomv></attr><attr><attrlabl Sync="TRUE">Shape_Area</attrlabl><attalias Sync="TRUE">Shape_Area</attalias><attrtype Sync="TRUE">Double</attrtype><attwidth Sync="TRUE">8</attwidth><atprecis Sync="TRUE">0</atprecis><attscale Sync="TRUE">0</attscale><attrdef Sync="TRUE">Area of feature in internal units squared.</attrdef><attrdefs Sync="TRUE">Esri</attrdefs><attrdomv><udom Sync="TRUE">Positive real numbers that are automatically generated.</udom></attrdomv></attr></detailed></eainfo><mdDateSt Sync="TRUE">20180808</mdDateSt></metadata>
