# Supplementary material for: Assessing anthropogenic risk to sea otters (Enhydra lutris nereis) for reintroduction into San Francisco Bay
Source: PeerJ. 2020 Nov 17;8:e10241. doi: 10.7717/peerj.10241 (PMC7678461; doi:10.7717/peerj.10241)
Supplement: Supplemental Information 1 — Spatial extent of the seven anthropogenic stressors, defined using data of vessel traffic, contaminants, and fisheries available open-source as listed in Table 1. This was inputted into the Habitat Risk Assessment as the “stressors” component. [file peerj-08-10241-s001.zip › Stressors/recreational.prj]

PROJCS["NAD_1927_UTM_Zone_10N",GEOGCS["GCS_North_American_1927",DATUM["D_North_American_1927",SPHEROID["Clarke_1866",6378206.4,294.9786982]],PRIMEM["Greenwich",0.0],UNIT["Degree",0.0174532925199433]],PROJECTION["Transverse_Mercator"],PARAMETER["False_Easting",500000.0],PARAMETER["False_Northing",0.0],PARAMETER["Central_Meridian",-123.0],PARAMETER["Scale_Factor",0.9996],PARAMETER["Latitude_Of_Origin",0.0],UNIT["Meter",1.0]]
