# Supplementary material for: Assessing anthropogenic risk to sea otters (Enhydra lutris nereis) for reintroduction into San Francisco Bay
Source: PeerJ. 2020 Nov 17;8:e10241. doi: 10.7717/peerj.10241 (PMC7678461; doi:10.7717/peerj.10241)
Supplement: Supplemental Information 2 — Spatial extent of the study area, defined using presence of suitable sea otter habitat types and water depth. This was used by the Habitat Risk Assessment as the “habitat” component onto which stressors were overlaid. [file peerj-08-10241-s002.zip]

Archive with 8 entries (8 files):
- Habitat/studyarea.CPG
- Habitat/studyarea.dbf
- Habitat/studyarea.prj
- Habitat/studyarea.sbn
- Habitat/studyarea.sbx
- Habitat/studyarea.shp
- Habitat/studyarea.shp.xml
- Habitat/studyarea.shx
