# Supplementary material for: Assessing anthropogenic risk to sea otters (Enhydra lutris nereis) for reintroduction into San Francisco Bay
Source: PeerJ. 2020 Nov 17;8:e10241. doi: 10.7717/peerj.10241 (PMC7678461; doi:10.7717/peerj.10241)
Supplement: Supplemental Information 2 — Spatial extent of the study area, defined using presence of suitable sea otter habitat types and water depth. This was used by the Habitat Risk Assessment as the “habitat” component onto which stressors were overlaid. [file peerj-08-10241-s002.zip › Habitat/studyarea.shp.xml]

<?xml version="1.0" encoding="UTF-8"?>
<metadata xml:lang="en"><Esri><CreaDate>20181026</CreaDate><CreaTime>16530900</CreaTime><ArcGISFormat>1.0</ArcGISFormat><SyncOnce>FALSE</SyncOnce><DataProperties><itemProps><itemName Sync="TRUE">StudyArea_SF</itemName><itemLocation><linkage Sync="TRUE">file://\\DESKTOP-DTQV0V7\C$\SF_OTTER\InVEST_HRA\Habitat\studyarea</linkage><protocol Sync="TRUE">Local Area Network</protocol></itemLocation><nativeExtBox><westBL Sync="TRUE">-374530.421700</westBL><eastBL Sync="TRUE">540029.553800</eastBL><southBL Sync="TRUE">-604491.778900</southBL><northBL Sync="TRUE">450029.874900</northBL><exTypeCode Sync="TRUE">1</exTypeCode></nativeExtBox><imsContentType Sync="TRUE">002</imsContentType><itemSize Sync="TRUE">0.000</itemSize></itemProps><coordRef><type Sync="TRUE">Projected</type><geogcsn Sync="TRUE">GCS_North_American_1983</geogcsn><csUnits Sync="TRUE">Linear Unit: Meter (1.000000)</csUnits><projcsn Sync="TRUE">NAD_1983_California_Teale_Albers</projcsn><peXml Sync="TRUE">&lt;ProjectedCoordinateSystem xsi:type='typens:ProjectedCoordinateSystem' xmlns:xsi='http://www.w3.org/2001/XMLSchema-instance' xmlns:xs='http://www.w3.org/2001/XMLSchema' xmlns:typens='http://www.esri.com/schemas/ArcGIS/10.4'&gt;&lt;WKT&gt;PROJCS[&amp;quot;NAD_1983_California_Teale_Albers&amp;quot;,GEOGCS[&amp;quot;GCS_North_American_1983&amp;quot;,DATUM[&amp;quot;D_North_American_1983&amp;quot;,SPHEROID[&amp;quot;GRS_1980&amp;quot;,6378137.0,298.257222101]],PRIMEM[&amp;quot;Greenwich&amp;quot;,0.0],UNIT[&amp;quot;Degree&amp;quot;,0.0174532925199433]],PROJECTION[&amp;quot;Albers&amp;quot;],PARAMETER[&amp;quot;False_Easting&amp;quot;,0.0],PARAMETER[&amp;quot;False_Northing&amp;quot;,-4000000.0],PARAMETER[&amp;quot;Central_Meridian&amp;quot;,-120.0],PARAMETER[&amp;quot;Standard_Parallel_1&amp;quot;,34.0],PARAMETER[&amp;quot;Standard_Parallel_2&amp;quot;,40.5],PARAMETER[&amp;quot;Latitude_Of_Origin&amp;quot;,0.0],UNIT[&amp;quot;Meter&amp;quot;,1.0],AUTHORITY[&amp;quot;EPSG&amp;quot;,3310]]&lt;/WKT&gt;&lt;XOrigin&gt;-16909700&lt;/XOrigin&gt;&lt;YOrigin&gt;-8597000&lt;/YOrigin&gt;&lt;XYScale&gt;10000&lt;/XYScale&gt;&lt;ZOrigin&gt;-100000&lt;/ZOrigin&gt;&lt;ZScale&gt;10000&lt;/ZScale&gt;&lt;MOrigin&gt;-100000&lt;/MOrigin&gt;&lt;MScale&gt;10000&lt;/MScale&gt;&lt;XYTolerance&gt;0.001&lt;/XYTolerance&gt;&lt;ZTolerance&gt;0.001&lt;/ZTolerance&gt;&lt;MTolerance&gt;0.001&lt;/MTolerance&gt;&lt;HighPrecision&gt;true&lt;/HighPrecision&gt;&lt;WKID&gt;3310&lt;/WKID&gt;&lt;LatestWKID&gt;3310&lt;/LatestWKID&gt;&lt;/ProjectedCoordinateSystem&gt;</peXml></coordRef><lineage><Process ToolSource="c:\program files (x86)\arcgis\desktop10.1\ArcToolbox\Toolboxes\Data Management Tools.tbx\CopyFeatures" Date="20140319" Time="153602" Name="" export="">CopyFeatures G:\4_GISstaff\Marshall\LSR\shiradata5.gdb\cariwetlands G:\4_GISstaff\Marshall\LSR\shiradata5.gdb\cariwetlands_clean # 0 0 0</Process><Process ToolSource="c:\program files (x86)\arcgis\desktop10.1\ArcToolbox\Toolboxes\Data Management Tools.tbx\DeleteFeatures" Date="20140319" Time="153722" Name="" export="">DeleteFeatures cariwetlands_clean_Lyr</Process><Process ToolSource="c:\program files (x86)\arcgis\desktop10.1\ArcToolbox\Toolboxes\Data Management Tools.tbx\DeleteFeatures" Date="20140319" Time="154327" Name="" export="">DeleteFeatures cariwetlands_clean</Process><Process ToolSource="c:\program files (x86)\arcgis\desktop10.1\ArcToolbox\Toolboxes\Data Management Tools.tbx\CalculateField" Date="20140319" Time="160339" Name="" export="">CalculateField cariwetlands_clean clickcode "ODuDuuu" PYTHON_9.3 #</Process><Process ToolSource="c:\program files (x86)\arcgis\desktop10.1\ArcToolbox\Toolboxes\Data Management Tools.tbx\CalculateField" Date="20140319" Time="160350" Name="" export="">CalculateField cariwetlands_clean clicklabel "Depressional" PYTHON_9.3 #</Process><Process ToolSource="c:\program files (x86)\arcgis\desktop10.1\ArcToolbox\Toolboxes\Data Management Tools.tbx\DeleteFeatures" Date="20140319" Time="172527" Name="" export="">DeleteFeatures cariwetlands_clean</Process><Process ToolSource="c:\program files (x86)\arcgis\desktop10.1\ArcToolbox\Toolboxes\Data Management Tools.tbx\DeleteFeatures" Date="20140319" Time="180318" Name="" export="">DeleteFeatures cariwetlands_clean</Process><Process ToolSource="c:\program files (x86)\arcgis\desktop10.1\ArcToolbox\Toolboxes\Data Management Tools.tbx\DeleteFeatures" Date="20140320" Time="100914" Name="" export="">DeleteFeatures cariwetlands_clean</Process><Process ToolSource="c:\program files (x86)\arcgis\desktop10.1\ArcToolbox\Toolboxes\Data Management Tools.tbx\DeleteFeatures" Date="20140320" Time="111822" Name="" export="">DeleteFeatures cariwetlands_clean</Process><Process ToolSource="c:\program files (x86)\arcgis\desktop10.1\ArcToolbox\Toolboxes\Analysis Tools.tbx\Erase" Date="20140320" Time="112725" Name="" export="">Erase cariwetlands_clean "Project Boundary" G:\4_GISstaff\PeteK\CARI_LSR_merge\CARI_LSR_merge.gdb\cariwetlands_clean_eraseLSRboundary #</Process><Process ToolSource="c:\program files (x86)\arcgis\desktop10.1\ArcToolbox\Toolboxes\Data Management Tools.tbx\Append" Date="20140320" Time="145326" Name="" export="">Append LSR_changeFieldstoCARIFields CARI_wetlands_clean_erased_beforeAppend NO_TEST "orig_class "orig_class" true true false 2147483647 Text 0 0 ,First,#,G:\4_GISstaff\PeteK\CARI_LSR_merge\CARI_LSR_merge.gdb\LSR_changeFieldstoCARIFields,orig_class,-1,-1;name "name" true true false 2147483647 Text 0 0 ,First,#,G:\4_GISstaff\PeteK\CARI_LSR_merge\CARI_LSR_merge.gdb\LSR_changeFieldstoCARIFields,name,-1,-1;globalid "globalid" true true false 2147483647 Text 0 0 ,First,#,G:\4_GISstaff\PeteK\CARI_LSR_merge\CARI_LSR_merge.gdb\LSR_changeFieldstoCARIFields,globalid,-1,-1;source_data "source_data" true true false 2147483647 Text 0 0 ,First,#,G:\4_GISstaff\PeteK\CARI_LSR_merge\CARI_LSR_merge.gdb\LSR_changeFieldstoCARIFields,source_data,-1,-1;organization "organization" true true false 2147483647 Text 0 0 ,First,#,G:\4_GISstaff\PeteK\CARI_LSR_merge\CARI_LSR_merge.gdb\LSR_changeFieldstoCARIFields,organization,-1,-1;orig_dataset "orig_dataset" true true false 2147483647 Text 0 0 ,First,#,G:\4_GISstaff\PeteK\CARI_LSR_merge\CARI_LSR_merge.gdb\LSR_changeFieldstoCARIFields,orig_dataset,-1,-1;lastupdate "lastupdate" true true false 2147483647 Text 0 0 ,First,#,G:\4_GISstaff\PeteK\CARI_LSR_merge\CARI_LSR_merge.gdb\LSR_changeFieldstoCARIFields,lastupdate,-1,-1;clickcode "clickcode" true true false 2147483647 Text 0 0 ,First,#,G:\4_GISstaff\PeteK\CARI_LSR_merge\CARI_LSR_merge.gdb\LSR_changeFieldstoCARIFields,ClickCode,-1,-1;clicklabel "clicklabel" true true false 2147483647 Text 0 0 ,First,#,G:\4_GISstaff\PeteK\CARI_LSR_merge\CARI_LSR_merge.gdb\LSR_changeFieldstoCARIFields,ClickLabel,-1,-1;legcode "legcode" true true false 2147483647 Text 0 0 ,First,#,G:\4_GISstaff\PeteK\CARI_LSR_merge\CARI_LSR_merge.gdb\LSR_changeFieldstoCARIFields,LegCode,-1,-1;leglabellevel1 "leglabellevel1" true true false 2147483647 Text 0 0 ,First,#,G:\4_GISstaff\PeteK\CARI_LSR_merge\CARI_LSR_merge.gdb\LSR_changeFieldstoCARIFields,leglabellevel1,-1,-1;leglabellvel2 "leglabellvel2" true true false 2147483647 Text 0 0 ,First,#,G:\4_GISstaff\PeteK\CARI_LSR_merge\CARI_LSR_merge.gdb\LSR_changeFieldstoCARIFields,leglabellvel2,-1,-1;legend_headings "legend_headings" true true false 2147483647 Text 0 0 ,First,#,G:\4_GISstaff\PeteK\CARI_LSR_merge\CARI_LSR_merge.gdb\LSR_changeFieldstoCARIFields,Legend_Headings,-1,-1;SHAPE_Length "SHAPE_Length" false true true 8 Double 0 0 ,First,#,G:\4_GISstaff\PeteK\CARI_LSR_merge\CARI_LSR_merge.gdb\LSR_changeFieldstoCARIFields,SHAPE_Length,-1,-1;SHAPE_Area "SHAPE_Area" false true true 8 Double 0 0 ,First,#,G:\4_GISstaff\PeteK\CARI_LSR_merge\CARI_LSR_merge.gdb\LSR_changeFieldstoCARIFields,SHAPE_Area,-1,-1" #</Process><Process ToolSource="c:\program files (x86)\arcgis\desktop10.1\ArcToolbox\Toolboxes\Data Management Tools.tbx\DeleteFeatures" Date="20140320" Time="170122" Name="" export="">DeleteFeatures cariwetlands_lsrwetlands_final</Process><Process ToolSource="c:\program files (x86)\arcgis\desktop10.1\ArcToolbox\Toolboxes\Data Management Tools.tbx\CalculateField" Date="20140321" Time="103258" Name="" export="">CalculateField cariwetlands_lsrwetlands_final orig_dataset "Bay Area Aquatic Resource Inventoy (BAARI)" VB #</Process><Process ToolSource="c:\program files (x86)\arcgis\desktop10.1\ArcToolbox\Toolboxes\Data Management Tools.tbx\CalculateField" Date="20140321" Time="103409" Name="" export="">CalculateField cariwetlands_lsrwetlands_final ReleaseDate "November 2011" VB #</Process><Process ToolSource="c:\program files (x86)\arcgis\desktop10.1\ArcToolbox\Toolboxes\Data Management Tools.tbx\CalculateField" Date="20140321" Time="110709" Name="" export="">CalculateField cariwetlands_lsrwetlands_final orig_dataset "Bay Area Aquatic Resource Inventory (BAARI)" VB #</Process><Process ToolSource="c:\program files (x86)\arcgis\desktop10.1\ArcToolbox\Toolboxes\Data Management Tools.tbx\CalculateField" Date="20140321" Time="111133" Name="" export="">CalculateField cariwetlands_lsrwetlands_final ReleaseDate "acquired 2011" VB #</Process><Process ToolSource="c:\program files (x86)\arcgis\desktop10.1\ArcToolbox\Toolboxes\Data Management Tools.tbx\CalculateField" Date="20140321" Time="114453" Name="" export="">CalculateField cariwetlands_lsrwetlands_final ReleaseDate "acquired 2011" VB #</Process><Process ToolSource="c:\program files (x86)\arcgis\desktop10.1\ArcToolbox\Toolboxes\Data Management Tools.tbx\CalculateField" Date="20140321" Time="115519" Name="" export="">CalculateField cariwetlands_lsrwetlands_final orig_dataset "North Coast Aquatic Resource Inventory (NCARI) - Laguna de Santa Rosa" VB #</Process><Process ToolSource="c:\program files (x86)\arcgis\desktop10.1\ArcToolbox\Toolboxes\Data Management Tools.tbx\CalculateField" Date="20140321" Time="115635" Name="" export="">CalculateField cariwetlands_lsrwetlands_final ReleaseDate "March 2014" VB #</Process><Process ToolSource="c:\program files (x86)\arcgis\desktop10.1\ArcToolbox\Toolboxes\Data Management Tools.tbx\CalculateField" Date="20140321" Time="121505" Name="" export="">CalculateField cariwetlands_lsrwetlands_final ReleaseDate "December 2010" VB #</Process><Process ToolSource="c:\program files (x86)\arcgis\desktop10.1\ArcToolbox\Toolboxes\Data Management Tools.tbx\CalculateField" Date="20140321" Time="124153" Name="" export="">CalculateField cariwetlands_lsrwetlands_final orig_dataset "Tahoe Aquatic Resource Inventory (TARI)" VB #</Process><Process ToolSource="c:\program files (x86)\arcgis\desktop10.1\ArcToolbox\Toolboxes\Data Management Tools.tbx\CalculateField" Date="20140321" Time="124210" Name="" export="">CalculateField cariwetlands_lsrwetlands_final ReleaseDate "March 2013" VB #</Process><Process ToolSource="c:\program files (x86)\arcgis\desktop10.1\ArcToolbox\Toolboxes\Data Management Tools.tbx\CalculateField" Date="20140321" Time="125025" Name="" export="">CalculateField cariwetlands_lsrwetlands_final orig_dataset calc( !orig_dataset!) PYTHON_9.3 "def calc(fieldValue):\n  return fieldValue.replace("Datatset", "Dataset")"</Process><Process ToolSource="c:\program files (x86)\arcgis\desktop10.1\ArcToolbox\Toolboxes\Data Management Tools.tbx\CalculateField" Date="20140324" Time="110419" Name="" export="">CalculateField cariwetlands_lsrwetlands_final leglabellevel1 "Lake, Reservoir and associated vegetation" PYTHON_9.3 #</Process><Process ToolSource="c:\program files (x86)\arcgis\desktop10.1\ArcToolbox\Toolboxes\Data Management Tools.tbx\CalculateField" Date="20140324" Time="111921" Name="" export="">CalculateField cariwetlands_lsrwetlands_final leglabellvel2 "n/a" PYTHON_9.3 #</Process><Process ToolSource="c:\program files (x86)\arcgis\desktop10.1\ArcToolbox\Toolboxes\Data Management Tools.tbx\CalculateField" Date="20140324" Time="112741" Name="" export="">CalculateField cariwetlands_lsrwetlands_final clicklabel 'Individual Vernal Pool' PYTHON_9.3 #</Process><Process ToolSource="c:\program files (x86)\arcgis\desktop10.1\ArcToolbox\Toolboxes\Data Management Tools.tbx\CalculateField" Date="20140324" Time="122525" Name="" export="">CalculateField cariwetlands_lsrwetlands_final clickcode 'WSNSFuF' PYTHON_9.3 #</Process><Process ToolSource="c:\program files (x86)\arcgis\desktop10.2\ArcToolbox\Toolboxes\Data Management Tools.tbx\CalculateField" Date="20160520" Time="155230" Name="" export="">CalculateField RL_CARI.SDEGIS.CARIv0_2_wetlands_working CARI_id autoIncrement() PYTHON_9.3 "rec=0 \ndef autoIncrement(): \n global rec \n pStart = 1  \n pInterval = 1 \n if (rec == 0):  \n  rec = pStart  \n else:  \n  rec += pInterval  \n return rec"</Process></lineage><copyHistory><copy source="C:\SF_OTTER\SFOtter\studyarea" dest="\\DESKTOP-DTQV0V7\C$\SF_OTTER\InVEST_HRA\Habitat\studyarea" date="20181026" time="16530900"></copy></copyHistory></DataProperties><SyncDate>20180808</SyncDate><SyncTime>10503600</SyncTime><ModDate>20180808</ModDate><ModTime>10503600</ModTime><scaleRange><minScale>150000000</minScale><maxScale>5000</maxScale></scaleRange><ArcGISProfile>ItemDescription</ArcGISProfile><ArcGISstyle>FGDC CSDGM Metadata</ArcGISstyle></Esri><mdChar><CharSetCd value="004"/></mdChar><mdContact><rpIndName>Micha Salomon</rpIndName><rpOrgName>San Francisco Estuary Institute</rpOrgName><rpPosName>GIS Specialist</rpPosName><rpCntInfo><cntPhone><voiceNum>510-746-7353</voiceNum></cntPhone><cntAddress addressType="both"><delPoint>4911 Central Ave.</delPoint><city>Richmond</city><adminArea>CA</adminArea><postCode>94804</postCode><country>US</country><eMailAdd>micha@sfei.org</eMailAdd></cntAddress></rpCntInfo><displayName>Micha Salomon</displayName><role><RoleCd value="006"/></role><displayName>Micha Salomon</displayName></mdContact><mdContact><rpIndName>SFEI - GIS department</rpIndName><rpOrgName>San Francisco Estuary Institute</rpOrgName><role><RoleCd value="003"/></role><rpCntInfo><cntAddress addressType="both"><delPoint>4911 Central Ave</delPoint><city>Richmond</city><adminArea>CA</adminArea><postCode>94804</postCode><eMailAdd>eigis@sfei.org</eMailAdd><country>US</country></cntAddress><cntPhone><voiceNum>510-746-7334</voiceNum></cntPhone></rpCntInfo><displayName>SFEI - GIS department</displayName></mdContact><dataIdInfo><idCitation><date><pubDate>2015-06-30T00:00:00</pubDate></date><citRespParty><rpIndName>Micha Salomon</rpIndName><rpOrgName>San Francisco Estuary Institute</rpOrgName><rpPosName>GIS Specialist</rpPosName><rpCntInfo><cntPhone><voiceNum>510-746-7353</voiceNum></cntPhone><cntAddress addressType="both"><delPoint>4911 Central Ave.</delPoint><city>Richmond</city><adminArea>CA</adminArea><postCode>94804</postCode><country>US</country><eMailAdd>micha@sfei.org</eMailAdd></cntAddress></rpCntInfo><displayName>Micha Salomon</displayName><role><RoleCd value="006"/></role></citRespParty><resTitle Sync="TRUE">StudyArea_SF</resTitle><resEd>version 0</resEd><citRespParty><rpIndName>CARI Mapping</rpIndName><rpOrgName>San Francisco Estuary Institute</rpOrgName><rpPosName>Contact email</rpPosName><role><RoleCd value="007"/></role><rpCntInfo><cntAddress addressType="both"><delPoint>4911 Central Ave</delPoint><city>Richmond</city><adminArea>CA</adminArea><postCode>94804</postCode><eMailAdd>CARImapping@sfei.org</eMailAdd><country>US</country></cntAddress><cntPhone><voiceNum>510-746-SFEI</voiceNum></cntPhone></rpCntInfo></citRespParty><citRespParty><rpIndName>Josh Collins</rpIndName><rpOrgName>San Francisco Estuary Institute</rpOrgName><rpPosName>Chief Scientist</rpPosName><role><RoleCd value="008"/></role><rpCntInfo><cntAddress addressType="both"><delPoint>4911 Central Ave</delPoint><city>Richmond</city><adminArea>CA</adminArea><postCode>94804</postCode><eMailAdd>josh@sfei.org</eMailAdd><country>US</country></cntAddress><cntPhone><voiceNum>510-746-7365</voiceNum></cntPhone></rpCntInfo></citRespParty><citRespParty><rpIndName>SFEI - GIS department</rpIndName><rpOrgName>San Francisco Estuary Institute</rpOrgName><role><RoleCd value="003"/></role><rpCntInfo><cntAddress addressType="both"><delPoint>4911 Central Ave</delPoint><city>Richmond</city><adminArea>CA</adminArea><postCode>94804</postCode><eMailAdd>eigis@sfei.org</eMailAdd><country>US</country></cntAddress><cntPhone><voiceNum>510-746-7334</voiceNum></cntPhone></rpCntInfo></citRespParty><presForm><PresFormCd value="005" Sync="TRUE"/></presForm></idCitation><dataExt><exDesc>largely based on NAIP 2009 imagery with supporting ancillary data</exDesc><tempEle><TempExtent><exTemp><TM_Period><tmBegin>2009-09-01T00:00:00</tmBegin></TM_Period></exTemp></TempExtent></tempEle></dataExt><descKeys><thesaName uuidref="723f6998-058e-11dc-8314-0800200c9a66"/></descKeys><idPurp>The California Aquatic Resources Inventory (CARI) is a Geographic Information System (GIS) dataset of wetlands, streams, and riparian areas consisting of polygon and line features that are standardized to a common wetland classification system.  This statewide dataset is hosted online through http://www.EcoAtlas.org, a web-service specifically designed to provide wetland information, at variable landscape scales, to environmental scientists, managers and planners in support of the State’s Wetland and Riparian Area Protection Policy  (WRAPP).  CARI consists of 2 feature classes: Wetlands (polygons) and Streams (lines).

 
EcoAtlas supports the State’s monitoring and assessment framework described in the State’s Five Year Coordinated Work Plan for Wetlands Conservation Program Development  (Rev. March 2014) and the Tenets of a State Wetland and Riparian Area Monitoring Plan  (WRAMP). The WRAMP framework employs the Federal Environmental Protection Agency’s (USEPA) recommended three level monitoring and assessment framework for wetlands  of which the fist level includes characterizing the distribution and amount of wetlands in their landscape setting using a GIS.  CARI is the statewide GIS dataset that supports the WRAPP. EcoAtlas aggregates statewide monitoring and assessment data to address the core management questions of “where are the wetlands and how are they doing?”

CARI was initiated in 2009 by the California Wetland Monitoring Workgroup (CWMW) with the goal of achieving an updateable, standardized, GIS dataset of aquatic resources in California that could be used by environmental managers, planners and the public to assess the distribution and amount of wetlands at variable landscape scales. EcoAtlas employs CARI to display the location of:
 
     • wetland projects (with links to detailed project information), 

     • rapid ecological condition assessments (based on the California Rapid Assessment Method [CRAM]), and

     • to summarize the diversity and amount of wetlands within a user defined area through the Landscape Profile tool.</idPurp><idAbs>&lt;DIV STYLE="text-align:Left;"&gt;&lt;DIV&gt;&lt;DIV&gt;&lt;P&gt;&lt;SPAN STYLE="font-weight:bold;font-size:12pt"&gt;Background&lt;/SPAN&gt;&lt;/P&gt;&lt;P STYLE="text-align:Justify;margin:0 0 14 0;"&gt;&lt;SPAN&gt;The current version of CARI is a compilation of local, regional, and statewide aquatic resource GIS datasets into a seamless, statewide coverage of aquatic resources that employs a common wetland classification system. In addition to this GIS, CARI can be viewed on www.EcoAtlas.org (CARI v0.2, released in May 2016), &lt;/SPAN&gt;&lt;/P&gt;&lt;P STYLE="text-align:Justify;margin:0 0 14 0;"&gt;&lt;SPAN&gt;The CARI v0.2 dataset includes and incorporates several pre-existing sources of wetland and stream GIS data: &lt;/SPAN&gt;&lt;/P&gt;&lt;UL&gt;&lt;LI&gt;&lt;P STYLE="text-align:Justify;"&gt;&lt;SPAN&gt;the &lt;/SPAN&gt;&lt;A href="http://www.fws.gov/wetlands/"&gt;&lt;SPAN&gt;National Wetland Inventory (NWI) &lt;/SPAN&gt;&lt;/A&gt;&lt;SPAN&gt;of the US Fish and Wildlife Service , last updated in 2010 and acquired by SFEI in 2011.&lt;/SPAN&gt;&lt;/P&gt;&lt;/LI&gt;&lt;LI&gt;&lt;P STYLE="text-align:Justify;"&gt;&lt;SPAN&gt;the &lt;/SPAN&gt;&lt;A href="http://nhd.usgs.gov/"&gt;&lt;SPAN&gt;National Hydrography Dataset (NHD)&lt;/SPAN&gt;&lt;/A&gt;&lt;SPAN&gt;, high resolution dataset at 1:24,000 scale of the US Geological Survey, last updated in 1999 and acquired by SFEI in 2011.&lt;/SPAN&gt;&lt;/P&gt;&lt;/LI&gt;&lt;LI&gt;&lt;P STYLE="text-align:Justify;"&gt;&lt;A href="http://www.sfei.org/projects/six-county-aquatic-resource-inventory"&gt;&lt;SPAN&gt;Six County Aquatic Resources Inventory &lt;/SPAN&gt;&lt;/A&gt;&lt;SPAN&gt;(including Sacramento, Placer, Yolo, El Dorado, Yuba, and Sutter Counties, California) developed by the US Army Corps of Engineers (Sacramento District) through federal funding - 2010.&lt;/SPAN&gt;&lt;/P&gt;&lt;/LI&gt;&lt;LI&gt;&lt;P STYLE="text-align:Justify;"&gt;&lt;SPAN&gt;three regional datasets developed by SFEI’s GIS team using CARI’s standardized, and more detailed, mapping protocols and used to demonstrate the WRAMP framework.&lt;/SPAN&gt;&lt;/P&gt;&lt;OL&gt;&lt;LI&gt;&lt;P STYLE="text-align:Justify;"&gt;&lt;A href="http://www.sfei.org/baari"&gt;&lt;SPAN&gt;San Francisco Bay Area Aquatic Resources Inventory (BAARI) &lt;/SPAN&gt;&lt;/A&gt;&lt;SPAN&gt;– 2011&lt;/SPAN&gt;&lt;/P&gt;&lt;/LI&gt;&lt;LI&gt;&lt;P STYLE="text-align:Justify;"&gt;&lt;A href="http://www.sfei.org/projects/tahoe-wramp-demonstration-mapping-standards"&gt;&lt;SPAN&gt;Lake Tahoe Basin (TARI v2.1) &lt;/SPAN&gt;&lt;/A&gt;&lt;SPAN&gt;- 2016&lt;/SPAN&gt;&lt;/P&gt;&lt;/LI&gt;&lt;LI&gt;&lt;P STYLE="text-align:Justify;"&gt;&lt;A href="http://www.sfei.org/content/ncari-santa-rosa-plain-wramp-gis-data"&gt;&lt;SPAN&gt;Laguna de Santa Rosa Plain (NCARI) &lt;/SPAN&gt;&lt;/A&gt;&lt;SPAN&gt;(near Santa Rosa ,CA) – 2014&lt;/SPAN&gt;&lt;/P&gt;&lt;/LI&gt;&lt;/OL&gt;&lt;/LI&gt;&lt;/UL&gt;&lt;P STYLE="text-align:Justify;margin:0 0 14 0;"&gt;&lt;SPAN&gt;The CARI dataset varies in detail and accuracy across the state, and represents different time periods for different areas. Users are advised to get familiar with the level of detail available for their area/s of interest to understand the potentially different levels of mapping details represented across their area/s of interest. Future releases of CARI will incorporate updated data sources as they become available. In order for new datasets to be integrated into future releases of CARI, they must meet the minimum standards discussed in the CARI SOP.&lt;/SPAN&gt;&lt;/P&gt;&lt;P STYLE="text-align:Justify;margin:0 0 14 0;"&gt;&lt;SPAN&gt;&lt;SPAN&gt;The vision for CARI is that it will be used by resource agencies, city and county land-use planners, scientists, and other stakeholders as the go-to map to visualize and summarize the aquatic resources in their regions for monitoring, and assessment purposes. And, as more stakeholders us the online wetland monitoring and assessment tools on EcoAtlas, regional interests will be provide edits and updated GIS datasets (through EcoAtlas&lt;/SPAN&gt;&lt;/SPAN&gt;&lt;SPAN&gt;&lt;SPAN&gt;’&lt;/SPAN&gt;&lt;/SPAN&gt;&lt;SPAN&gt;&lt;SPAN&gt;s online services) to improve the accuracy and detail of CARI, over time. EcoAtlas has a new CARI editing tool that allows local stakeholders to employ the CARI mapping standards and methods to suggest feature specific updates to CARI v0.2, or submit more detailed GIS datasets directly to SFEI&lt;/SPAN&gt;&lt;/SPAN&gt;&lt;SPAN&gt;&lt;SPAN&gt;’&lt;/SPAN&gt;&lt;/SPAN&gt;&lt;SPAN&gt;s GIS-staff for future updates to CARI that will improve the accuracy and detail of the GIS base map.&lt;/SPAN&gt;&lt;/P&gt;&lt;P&gt;&lt;SPAN&gt;More information on CARI including definitions details and methods can be found online at: http://www.sfei.org/CARI.&lt;/SPAN&gt;&lt;/P&gt;&lt;P&gt;&lt;SPAN STYLE="font-weight:bold;font-size:12pt"&gt;Description of Updates in CARI version 0.2&lt;/SPAN&gt;&lt;/P&gt;&lt;P&gt;&lt;SPAN&gt;Revised streams and wetlands from &lt;/SPAN&gt;&lt;A href="http://www.sfei.org/data/tahoe-aquatic-resource-inventory-tari-version-21-gis-data"&gt;&lt;SPAN&gt;TARI v2.1 &lt;/SPAN&gt;&lt;/A&gt;&lt;SPAN&gt;(2016) were integrated into the CARI v0.2 dataset&lt;/SPAN&gt;&lt;/P&gt;&lt;P&gt;&lt;SPAN STYLE="font-weight:bold;font-size:12pt"&gt;Description of Attribute Fields in CARI&lt;/SPAN&gt;&lt;/P&gt;&lt;P&gt;&lt;SPAN&gt;CARI consists of 2 feature classes: Wetlands (polygons) and Streams (lines). The feature attributes serve both to classify the wetland type and to provide information about the source of the data. For more details about attributes, mapping methodology, and the methods of compiling multiple data sources into CARI refer to the CARI Mapping document available at [forthcoming]. &lt;/SPAN&gt;&lt;/P&gt;&lt;P&gt;&lt;SPAN STYLE="font-weight:bold;"&gt;Wetlands&lt;/SPAN&gt;&lt;/P&gt;&lt;P&gt;&lt;SPAN STYLE="font-weight:bold;"&gt;orig_class&lt;/SPAN&gt;&lt;SPAN&gt;: Original classification of the wetland in the source dataset. Source datasets (e.g. NWI, BAARI) use different classification systems. The 'orig_class' field preserves that information.&lt;/SPAN&gt;&lt;/P&gt;&lt;P&gt;&lt;SPAN STYLE="font-weight:bold;"&gt;name&lt;/SPAN&gt;&lt;SPAN&gt;: the name of a particular wetland feature. (e.g. Alpine Lake)&lt;/SPAN&gt;&lt;/P&gt;&lt;P&gt;&lt;SPAN STYLE="font-weight:bold;"&gt;globalid&lt;/SPAN&gt;&lt;SPAN&gt;: a placeholder attribute for EcoAtlas.org (unused)&lt;/SPAN&gt;&lt;/P&gt;&lt;P&gt;&lt;SPAN STYLE="font-weight:bold;"&gt;source_data&lt;/SPAN&gt;&lt;SPAN&gt;: a description of the imagery or other primary data source from which the wetland feature was identified and mapped&lt;/SPAN&gt;&lt;/P&gt;&lt;P&gt;&lt;SPAN STYLE="font-weight:bold;"&gt;organization&lt;/SPAN&gt;&lt;SPAN&gt;: the agency or organization that originally mapped the wetland feature&lt;/SPAN&gt;&lt;/P&gt;&lt;P&gt;&lt;SPAN STYLE="font-weight:bold;"&gt;orig_dataset&lt;/SPAN&gt;&lt;SPAN&gt;: the original dataset (and data publication date if known) that was integrated into CARI &lt;/SPAN&gt;&lt;/P&gt;&lt;P&gt;&lt;SPAN STYLE="font-weight:bold;"&gt;clickcode&lt;/SPAN&gt;&lt;SPAN&gt;: an alphanumeric code for the wetland classification. Clickcode values are undergoing revision and will be updated in a future release of CARI.&lt;/SPAN&gt;&lt;/P&gt;&lt;P&gt;&lt;SPAN STYLE="font-weight:bold;"&gt;clicklabel&lt;/SPAN&gt;&lt;SPAN&gt;: a detailed description of a feature's wetland type. Clicklabel is the most detailed classification provided by CARI. Original classifications from component datasets (see 'orig_class'' above) are translated or "crosswalked" into CARI's classification system. While CARI's component datasets may provide more detail for certain types of wetlands, CARI provides a single statewide classification for wetland types. E.g. "Depressional Perennial Natural Emergent". Major classes within the 'clicklabel' field include: wetlands and (deep) open water. Classes and types include: depessions, playas, estuarine, lacustrine. marine, riverine, lagoon, and slope.&lt;/SPAN&gt;&lt;/P&gt;&lt;P&gt;&lt;SPAN STYLE="font-weight:bold;"&gt;legcode&lt;/SPAN&gt;&lt;SPAN&gt;: a 1-3 letter code signifying the major wetland class, associated with the 'leglabellevel2' field. Provides less detail than 'clickcode'.&lt;/SPAN&gt;&lt;/P&gt;&lt;P&gt;&lt;SPAN STYLE="font-weight:bold;"&gt;leglabellevel1&lt;/SPAN&gt;&lt;SPAN&gt;: Common terminology for a feature's wetland type. In EcoAtlas.org, Leglabellevel1 is the value that appears in the legend, when you click on a particular feature to identify it, and in analyses of wetland area generated by EcoAtlas' Landscape Profile tool &lt;/SPAN&gt;&lt;/P&gt;&lt;P&gt;&lt;SPAN STYLE="font-weight:bold;"&gt;leglabellvel2&lt;/SPAN&gt;&lt;SPAN&gt;: Major classification (less detailed) of the wetland classification provided by the 'clicklabel' field. E.g. "Depressional".&lt;/SPAN&gt;&lt;/P&gt;&lt;P&gt;&lt;SPAN STYLE="font-weight:bold;"&gt;legend_headings&lt;/SPAN&gt;&lt;SPAN&gt;: In EcoAtlas.org, 'legend_headings' is the value that appears in the legend heading. &lt;/SPAN&gt;&lt;/P&gt;&lt;P&gt;&lt;SPAN STYLE="font-weight:bold;"&gt;ReleaseDate&lt;/SPAN&gt;&lt;SPAN&gt;: the date that a particular feature was integrated into the CARI dataset, including updated versions of a particular feature&lt;/SPAN&gt;&lt;/P&gt;&lt;P&gt;&lt;SPAN /&gt;&lt;/P&gt;&lt;P&gt;&lt;SPAN STYLE="font-weight:bold;"&gt;Streams&lt;/SPAN&gt;&lt;/P&gt;&lt;P&gt;&lt;SPAN STYLE="font-weight:bold;"&gt;gid&lt;/SPAN&gt;&lt;SPAN&gt;: a placeholder attribute for EcoAtlas.org (unused)&lt;/SPAN&gt;&lt;/P&gt;&lt;P&gt;&lt;SPAN STYLE="font-weight:bold;"&gt;orig_class&lt;/SPAN&gt;&lt;SPAN&gt;: Original classification of the wetland in the source dataset. Source datasets (e.g. NWI, BAARI) use different classification systems. The 'orig_class' field preserves that information.&lt;/SPAN&gt;&lt;/P&gt;&lt;P&gt;&lt;SPAN STYLE="font-weight:bold;"&gt;name&lt;/SPAN&gt;&lt;SPAN&gt;: the name of a particular wetland feature. (e.g. Pajaro River)&lt;/SPAN&gt;&lt;/P&gt;&lt;P&gt;&lt;SPAN STYLE="font-weight:bold;"&gt;globalid&lt;/SPAN&gt;&lt;SPAN&gt;: a placeholder attribute for EcoAtlas.org (unused)&lt;/SPAN&gt;&lt;/P&gt;&lt;P&gt;&lt;SPAN STYLE="font-weight:bold;"&gt;source_dat&lt;/SPAN&gt;&lt;SPAN&gt;: a description of the imagery or other primary data source from which the wetland feature was identified and mapped&lt;/SPAN&gt;&lt;/P&gt;&lt;P&gt;&lt;SPAN STYLE="font-weight:bold;"&gt;dataset_org&lt;/SPAN&gt;&lt;SPAN&gt;: the agency or organization that originally mapped the wetland feature&lt;/SPAN&gt;&lt;/P&gt;&lt;P&gt;&lt;SPAN STYLE="font-weight:bold;"&gt;orig_datas&lt;/SPAN&gt;&lt;SPAN&gt;: the original dataset (and data publication date if known) that was integrated into CARI &lt;/SPAN&gt;&lt;/P&gt;&lt;P&gt;&lt;SPAN STYLE="font-weight:bold;"&gt;clickcode&lt;/SPAN&gt;&lt;SPAN&gt;: an alphanumeric code for the wetland classification. Clickcode values are undergoing revision and will be updated in a future release of CARI.&lt;/SPAN&gt;&lt;/P&gt;&lt;P&gt;&lt;SPAN STYLE="font-weight:bold;"&gt;clicklabel&lt;/SPAN&gt;&lt;SPAN&gt;: a detailed description of a feature's wetland type. Clicklabel is the most detailed classification provided by CARI. Original classifications from component datasets (see 'orig_class'' above) are translated or "crosswalked" into CARI's classification system. Clicklabel values include: "Fluvial Natural", "Fluvial Unnatural", "Tidal Natural", and "Tidal Unnatural".&lt;/SPAN&gt;&lt;/P&gt;&lt;P&gt;&lt;SPAN STYLE="font-weight:bold;"&gt;legcode&lt;/SPAN&gt;&lt;SPAN&gt;: a 1 or 2 letter code identifying whether the major stream class has tidal influence (TR) or not (R), associated with the 'leglabellevel2' field. Provides less detail than 'clickcode'.&lt;/SPAN&gt;&lt;/P&gt;&lt;P&gt;&lt;SPAN STYLE="font-weight:bold;"&gt;leglabel&lt;/SPAN&gt;&lt;SPAN&gt;: Common terminology for a feature's wetland type. In EcoAtlas.org, Leglabel is the value that appears in the legend, when you click on a particular feature to identify it, and in analyses of wetland area generated by EcoAtlas' Landscape Profile tool. Leglabel values include:"Fluvial" and "Tidal". &lt;/SPAN&gt;&lt;/P&gt;&lt;P&gt;&lt;SPAN STYLE="font-weight:bold;"&gt;legheader&lt;/SPAN&gt;&lt;SPAN&gt;: In EcoAtlas.org, 'legheader' is the value that appears in the legend heading. "Drainage Features" is the only value for legheader.&lt;/SPAN&gt;&lt;/P&gt;&lt;P&gt;&lt;SPAN STYLE="font-weight:bold;"&gt;ReleaseDate&lt;/SPAN&gt;&lt;SPAN&gt;: the date that a particular feature was integrated into the CARI dataset, including updated versions of a particular feature&lt;/SPAN&gt;&lt;/P&gt;&lt;P&gt;&lt;SPAN STYLE="font-weight:bold;"&gt;lastupdate&lt;/SPAN&gt;&lt;SPAN&gt;: the date that a particular feature was updated&lt;/SPAN&gt;&lt;/P&gt;&lt;P&gt;&lt;SPAN STYLE="font-weight:bold;"&gt;CARI_id&lt;/SPAN&gt;&lt;SPAN&gt;: Unique id for CARI feature&lt;/SPAN&gt;&lt;/P&gt;&lt;/DIV&gt;&lt;/DIV&gt;&lt;/DIV&gt;</idAbs><searchKeys><keyword>estuary</keyword><keyword>basemap</keyword><keyword>BAARI</keyword><keyword>CARI</keyword><keyword>SFEI</keyword><keyword>ASC</keyword><keyword>wetland</keyword><keyword>California</keyword><keyword>stream</keyword><keyword>river</keyword><keyword>creek</keyword><keyword>channel</keyword><keyword>pond</keyword><keyword>lagoon</keyword><keyword>playa</keyword><keyword>depressional</keyword><keyword>spring</keyword><keyword>seep</keyword><keyword>slope</keyword><keyword>aquatic</keyword><keyword>resources</keyword><keyword>water</keyword><keyword>riparian</keyword><keyword>lake</keyword></searchKeys><resConst><Consts><useLimit>&lt;DIV STYLE="text-align:Left;"&gt;&lt;DIV&gt;&lt;DIV&gt;&lt;P&gt;&lt;SPAN&gt;This file is part of CARI.&lt;/SPAN&gt;&lt;/P&gt;&lt;P&gt;&lt;SPAN&gt;CARI is free data: you can redistribute it and/or modify it under the terms of the GNU General Public License as published by the Free Software Foundation, either version 3 of the License, or (at your option) any later version.&lt;/SPAN&gt;&lt;/P&gt;&lt;P&gt;&lt;SPAN&gt;CARI is distributed in the hope that it will be useful, but WITHOUT ANY WARRANTY; without even the implied warranty of MERCHANTABILITY or FITNESS FOR A PARTICULAR PURPOSE. See the GNU General Public License for more details.&lt;/SPAN&gt;&lt;/P&gt;&lt;P&gt;&lt;SPAN&gt;More information about GNU General Public License is available at http://www.gnu.org/licenses/.&lt;/SPAN&gt;&lt;SPAN /&gt;&lt;SPAN&gt;SFEI data are available without restriction upon use with the following caveats. Prudent usage, knowledge of the data quality, and professional courtesy should all be considered in obtaining and using SFEI data. As this dataset is NOT a survey document, neither use it as such nor use it beyond the limits of the source scale. Please read and fully comprehend all available metadata prior to data use. SFEI requests that the use of these data in any map, publication, or report should include citation of the data source(s) used and give proper attribution and credit to the originators of the data. Questions about SFEI data may be directed to the GIS Manager, at 510-746-7334.&lt;/SPAN&gt;&lt;/P&gt;&lt;/DIV&gt;&lt;/DIV&gt;&lt;/DIV&gt;</useLimit></Consts></resConst><idCredit>San Francisco Estuary Institute and Aquatic Science Center 2016</idCredit><resMaint><maintFreq><MaintFreqCd value="010"/></maintFreq></resMaint><dataChar><CharSetCd value="004"/></dataChar><idStatus><ProgCd value="001"/></idStatus><placeKeys><keyword>California</keyword></placeKeys><themeKeys><keyword>wetland, stream, riparian, mapping, tidal, estuary, lake, river, creek, spring, playa, reservoir, channel, vegetation, resource, bay, delta, vernal pool, depression, pond</keyword></themeKeys><idPoC><rpIndName>Micha Salomon</rpIndName><rpOrgName>San Francisco Estuary Institute</rpOrgName><rpPosName>GIS Specialist</rpPosName><rpCntInfo><cntPhone><voiceNum>510-746-7353</voiceNum></cntPhone><cntAddress addressType="both"><delPoint>4911 Central Ave.</delPoint><city>Richmond</city><adminArea>CA</adminArea><postCode>94804</postCode><country>US</country><eMailAdd>micha@sfei.org</eMailAdd></cntAddress></rpCntInfo><displayName>Micha Salomon</displayName><role><RoleCd value="006"/></role><displayName>Micha Salomon</displayName><displayName>Micha Salomon</displayName></idPoC><idPoC><rpIndName>CARI Mapping</rpIndName><rpOrgName>San Francisco Estuary Institute</rpOrgName><rpPosName>Contact email</rpPosName><role><RoleCd value="007"/></role><rpCntInfo><cntAddress addressType="both"><delPoint>4911 Central Ave</delPoint><city>Richmond</city><adminArea>CA</adminArea><postCode>94804</postCode><eMailAdd>CARImapping@sfei.org</eMailAdd><country>US</country></cntAddress><cntPhone><voiceNum>510-746-SFEI</voiceNum></cntPhone></rpCntInfo><displayName>CARI Mapping</displayName></idPoC><idPoC><rpIndName>Josh Collins</rpIndName><rpOrgName>San Francisco Estuary Institute</rpOrgName><rpPosName>Chief Scientist</rpPosName><role><RoleCd value="008"/></role><rpCntInfo><cntAddress addressType="both"><delPoint>4911 Central Ave</delPoint><city>Richmond</city><adminArea>CA</adminArea><postCode>94804</postCode><eMailAdd>josh@sfei.org</eMailAdd><country>US</country></cntAddress><cntPhone><voiceNum>510-746-7365</voiceNum></cntPhone></rpCntInfo><displayName>Josh Collins</displayName></idPoC><envirDesc Sync="TRUE"> Version 6.2 (Build 9200) ; Esri ArcGIS 10.4.1.5686</envirDesc><dataLang><languageCode value="eng" Sync="TRUE"/><countryCode value="USA" Sync="TRUE"/></dataLang><spatRpType><SpatRepTypCd value="001" Sync="TRUE"/></spatRpType><dataExt><geoEle xmlns=""><GeoBndBox esriExtentType="search"><exTypeCode Sync="TRUE">1</exTypeCode><westBL Sync="TRUE">-124.512699</westBL><eastBL Sync="TRUE">-113.498502</eastBL><northBL Sync="TRUE">42.068568</northBL><southBL Sync="TRUE">32.423820</southBL></GeoBndBox></geoEle></dataExt><tpCat><TopicCatCd value="002"/></tpCat><tpCat><TopicCatCd value="007"/></tpCat><tpCat><TopicCatCd value="008"/></tpCat><tpCat><TopicCatCd value="012"/></tpCat></dataIdInfo><mdMaint><maintFreq><MaintFreqCd value="012"/></maintFreq></mdMaint><eainfo><detailed Name="StudyArea_SF"><enttyp><enttypl Sync="TRUE">StudyArea_SF</enttypl><enttypt Sync="TRUE">Feature Class</enttypt><enttypc Sync="TRUE">0</enttypc></enttyp><attr><attrlabl Sync="TRUE">OBJECTID</attrlabl><attalias Sync="TRUE">OBJECTID</attalias><attrtype Sync="TRUE">OID</attrtype><attwidth Sync="TRUE">4</attwidth><atprecis Sync="TRUE">0</atprecis><attscale Sync="TRUE">0</attscale><attrdef Sync="TRUE">Internal feature number.</attrdef><attrdefs Sync="TRUE">Esri</attrdefs><attrdomv><udom Sync="TRUE">Sequential unique whole numbers that are automatically generated.</udom></attrdomv></attr><attr><attrlabl Sync="TRUE">Shape</attrlabl><attalias Sync="TRUE">Shape</attalias><attrtype Sync="TRUE">Geometry</attrtype><attwidth Sync="TRUE">0</attwidth><atprecis Sync="TRUE">0</atprecis><attscale Sync="TRUE">0</attscale><attrdef Sync="TRUE">Feature geometry.</attrdef><attrdefs Sync="TRUE">ESRI</attrdefs><attrdomv><udom Sync="TRUE">Coordinates defining the features.</udom></attrdomv></attr><attr><attrlabl Sync="TRUE">area</attrlabl><attalias Sync="TRUE">area</attalias><attrtype Sync="TRUE">SmallInteger</attrtype><attwidth Sync="TRUE">2</attwidth><atprecis Sync="TRUE">0</atprecis><attscale Sync="TRUE">0</attscale></attr><attr><attrlabl Sync="TRUE">Shape_Length</attrlabl><attalias Sync="TRUE">Shape_Length</attalias><attrtype Sync="TRUE">Double</attrtype><attwidth Sync="TRUE">8</attwidth><atprecis Sync="TRUE">0</atprecis><attscale Sync="TRUE">0</attscale><attrdef Sync="TRUE">Length of feature in internal units.</attrdef><attrdefs Sync="TRUE">Esri</attrdefs><attrdomv><udom Sync="TRUE">Positive real numbers that are automatically generated.</udom></attrdomv></attr><attr><attrlabl Sync="TRUE">Shape_Area</attrlabl><attalias Sync="TRUE">Shape_Area</attalias><attrtype Sync="TRUE">Double</attrtype><attwidth Sync="TRUE">8</attwidth><atprecis Sync="TRUE">0</atprecis><attscale Sync="TRUE">0</attscale><attrdef Sync="TRUE">Area of feature in internal units squared.</attrdef><attrdefs Sync="TRUE">Esri</attrdefs><attrdomv><udom Sync="TRUE">Positive real numbers that are automatically generated.</udom></attrdomv></attr></detailed></eainfo><mdLang><languageCode value="eng" Sync="TRUE"/><countryCode value="USA" Sync="TRUE"/></mdLang><distInfo><distFormat><formatName Sync="TRUE">File Geodatabase Feature Class</formatName></distFormat><distTranOps><transSize Sync="TRUE">0.000</transSize></distTranOps></distInfo><mdHrLv><ScopeCd value="005" Sync="TRUE"/></mdHrLv><mdHrLvName Sync="TRUE">dataset</mdHrLvName><refSysInfo><RefSystem><refSysID><identCode code="3310" Sync="TRUE"/><idCodeSpace Sync="TRUE">EPSG</idCodeSpace><idVersion Sync="TRUE">6.8(9.2.0)</idVersion></refSysID></RefSystem></refSysInfo><spatRepInfo><VectSpatRep><geometObjs Name="StudyArea_SF"><geoObjTyp><GeoObjTypCd value="002" Sync="TRUE"></GeoObjTypCd></geoObjTyp><geoObjCnt Sync="TRUE">0</geoObjCnt></geometObjs><topLvl><TopoLevCd value="001" Sync="TRUE"></TopoLevCd></topLvl></VectSpatRep></spatRepInfo><spdoinfo><ptvctinf><esriterm Name="StudyArea_SF"><efeatyp Sync="TRUE">Simple</efeatyp><efeageom code="4" Sync="TRUE"></efeageom><esritopo Sync="TRUE">FALSE</esritopo><efeacnt Sync="TRUE">0</efeacnt><spindex Sync="TRUE">TRUE</spindex><linrefer Sync="TRUE">FALSE</linrefer></esriterm></ptvctinf></spdoinfo><mdDateSt Sync="TRUE">20180808</mdDateSt><Binary><Thumbnail><Data EsriPropertyType="PictureX">/9j/4AAQSkZJRgABAQEAYABgAAD//gA8Q1JFQVRPUjogZ2QtanBlZyB2MS4wICh1c2luZyBJSkcg
SlBFRyB2ODApLCBxdWFsaXR5ID0gNzUKAP/bAEMAAwICAwICAwMDAwQDAwQFCAUFBAQFCgcHBggM
CgwMCwoLCw0OEhANDhEOCwsQFhARExQVFRUMDxcYFhQYEhQVFP/bAEMBAwQEBQQFCQUFCRQNCw0U
FBQUFBQUFBQUFBQUFBQUFBQUFBQUFBQUFBQUFBQUFBQUFBQUFBQUFBQUFBQUFBQUFP/AABEIASsB
4AMBIgACEQEDEQH/xAAfAAABBQEBAQEBAQAAAAAAAAAAAQIDBAUGBwgJCgv/xAC1EAACAQMDAgQD
BQUEBAAAAX0BAgMABBEFEiExQQYTUWEHInEUMoGRoQgjQrHBFVLR8CQzYnKCCQoWFxgZGiUmJygp
KjQ1Njc4OTpDREVGR0hJSlNUVVZXWFlaY2RlZmdoaWpzdHV2d3h5eoOEhYaHiImKkpOUlZaXmJma
oqOkpaanqKmqsrO0tba3uLm6wsPExcbHyMnK0tPU1dbX2Nna4eLj5OXm5+jp6vHy8/T19vf4+fr/
xAAfAQADAQEBAQEBAQEBAAAAAAAAAQIDBAUGBwgJCgv/xAC1EQACAQIEBAMEBwUEBAABAncAAQID
EQQFITEGEkFRB2FxEyIygQgUQpGhscEJIzNS8BVictEKFiQ04SXxFxgZGiYnKCkqNTY3ODk6Q0RF
RkdISUpTVFVWV1hZWmNkZWZnaGlqc3R1dnd4eXqCg4SFhoeIiYqSk5SVlpeYmZqio6Slpqeoqaqy
s7S1tre4ubrCw8TFxsfIycrS09TV1tfY2dri4+Tl5ufo6ery8/T19vf4+fr/2gAMAwEAAhEDEQA/
AOXooplfyqf22PplFFUA+iimUAPoplTW1tLeTpBBFJNLK21YYV3uzVVnJ2E2krsZXT+E/AN54njl
vZJ4dI0OD/X6refLEv8Asr/eb/ZWteLwzpXw9aK78VL9u1jb5sXh2Fvu/wBz7U/8K/7P3q57xR4x
1LxddRNfNHDawfJbWVuvlW8C/wB1V/hr0lRp4dc1b4v5f8zxniKuK9zB/D/N/wDI9/Xb1N+88cad
4UilsPBVq1vIw2Sa9df8fkq/9Mv+ea/+PVwbSPMzszM7s25nemU+uOtXlV+I7cLg6WG+H4v5vtBR
TKfXKdoUUyn0AFFFMoAfRTKKoB9FFMqQH0UUyqAfX2F4+klTwbYR3bt9qXQIIpfO+/5suxP++vmr
49VN7Iq/fr7D+Mf7zw34gik/c7bGztf91mlir7ThqN68f8Uf1PwvxVqcuChH+6/0PEf2gtU/tjWv
C10m5LebQLWaOJ23bdzM1eV13Xxgkjj1zRLOJWT7HoVhbsj/AMLeUj/+z1wVeRnUYxzGvGHw8x+k
cKRlDI8HzfyxHUUyivBsfWD6KZRRYB9FMopgPSRo3VlZkZf41qW4vJ7jb580k23+82+q9FAco+im
U+pAKKKZVAPoplFKwD6KZRRYB9FMoosA+imUUwH0UynojM6Kq73b7qU0J6as9j/Z+03/AEfxBqbN
s/1Vkqf3tz73/wDQE/77pniHXrHSvjcl5qE621pp2kt87t/e3/c/vffr0DwT4Zbwf4N0zSrmDydQ
fdd3ifx7m+4jf7iIteJXmgr8SPjZq0Uu59Ps5f37p/di+X/0Ov2LhPC0/wB+8TLljGnLm/7e/Xof
wt4lZpLG5tzYb3v3kYx/7dOq+GPhi++OnjlLzxL9rTwk0r+RaJK8SN/cT/4p62NH8MWfg+4u7x2j
trRZWdfJ+4qs/wDH/wCOf98V738NfCSw6a9zEq2cSxfZ7PYv3fk+/Xnnj/wNqfhvTv8ATp4La1l+
Rrj76bdn3P8AZr08Vj8TjIQhCPs6H8sfsx/zFkmU0cHSder71f4ub+uhwvgnR4k0uK8i8y2uJZ7h
28lvklXzX++n3a0vE/hLTPFtn5GoQb9v3Zk+/F/uVleD9YgsLP8AsydZIYred7eC7m+RJfn3pv8A
7rbXrqL+GW5s7iKCXyZWVkWb+639+vFxlTE4fHurzcvve7I+pwNPDYjLlS5eb3fej/ePN9K8Yan8
K9U+x6hdyalo8TKkWoW/+ttW/uPXvth8S9P8W+H0sfEen22vaPdKv77ar7l/v15k+j6fptq8uoNB
/Z8ETRLC67Iolb7/APvM9cFDDqHwxt7TUIvPfw5dS+bdWifftfn+T/2SvpadSOOl7XCy5a//AJLU
l+jPmpe1yyPssXDnof8AgUoR/VHc+OP2S7DxBazan8OdWjmH330m+l+7/sI//wAX/wB9V83654d1
jwbq7WOqWNzpt9F/yxuF2PX1P4b8STzRW+p20q2aS7XtpoZ/nb/P9yul+InhmP4/fDyWxZV/4TDS
Fa4sH+55/wDfT/gf/wARX1WS8V1ZVPqOZx/unyWecGUKlCWPyp2l8XKfI9Mp9Mr+VD/RQKfTKfSY
CjmmdKlhhluJooIo2mllbYiIu52avQP+EJ0r4e7LrxlKt3f7N8fhyzn/AHrf9d5V/wBWv+z96u2j
hpVPefwnDicZTw/uy1lL4Y/aMDwr4B1LxRDLe74dO0mD/X6ret5VvF/s7v4m/wBla6Gb4iWPguyl
0vwTbrDKybJ/EVxH/pU//XL/AJ4L/wCPVzfi3x3qni94o7uSO2sIf+PbTbVfKt4F/wBlV/8AQq53
jtXU68aHu4b/AMC/rY4o4Sri/fx/w/y/Z/7e7/kSTTS3Mryyszys29ndt7tUNFFeU3fc9pJLYfRT
KfUDCiiikAUUUUAFMp9FWAUUUVADKKKKsAp9MooA2/BliuqeMtDtG+5PfQL/AOPpX0z+0Fcf8Ur4
vkb7jXNrb/8AkX/7CvAfgvYLqXxW8KwSN8v26J/++fn/APZK94+Mf+mWtlbNt2ap4rit23t/D8//
AMXX6LwpH99B/wB78kfzj4r1LqFL+7/6VoeGfG5Iofip4gtoN3lWsq267/7qRIn/ALLXC10fxE1R
tb8eeI7502PcX877P+B1z1fF4+p7TFVZf3pH7zlVH2GX4el/LGP/AKSFMop9ebseqMoop9MAoplF
ABRRRQA+mUUUAPplFFAD6ZRT6AGUUUUAFPplFAD6KK6zwn4fsf7NvfEviDcnhywbZ5KNse8uP4Ld
P/Z3/hWu/B4Otjq8aFCPNKR5GaZnhsmwdTH4yXLTiY+g+FdV8UXDx6Vp815s/wBa6L8kX++/3Vru
fDXgnSPCHifSr7xP4x0Swis51uGtLK6+1XD7X3bPl+Vf++qi8PaD4o+MexWb/hG/CTN/oumaeuxG
/wBxP4v9966DxJ8GfhX4DiRfEviG5tr3+K0tJftEv/A0Wv1vBcKZdhqsaOMqSqVP5acfh+Z/Lece
KucZlTl/ZVCNOj/NUkbevfGzwrbW97fQan9vd3Z4rdFfzX/36Z8EPBLaJoNx4s8R/wChvr0v2iK3
T/Wyxb9/yJ/Dv3/+gUzTfgV4Ms4tM1zTJW1jT7hfNtbh5d8W7/bT+8n9yuz1i/n1X7PeS/wxLb7E
/wCWTL8myunHYjAYGjVweBjL3rc3N+R+cZPl9fMcdGtmbj7vwxidHbfFHU7O/wB0EUaaYvyRWP8A
Aq/7396s/wAYeObnxa0StEttaRfOsKNv+b+/XA6leXOm29w18rPZNu/0u3+R4F/20/2P76VE+tto
MVuuobrlJW8qC7t13vK3+4v8X+5Xh/7XUpcsJc3N/X9I/S/aYalL3o8vL/X9Mi17w39s1L7dBB9p
eWL7PdQ+bs3L/n+CrD2epPfxQRXTWenqvy+Su99q7NiO7f5+Sh9b1N4naDQbn7vy+dLEjt/wDfWO
njC5htXtrnzE1iXai2n2V98S/wB//a/4BXXTp4urGMfdly/P/PY86tUwVKpKXvR5ve7f5bmhoOjr
9vvZ7uKeaVZ/3E12zy/L9z5N33fuvWxf6bFqTW/n/PFE29oX+43+/TLDUmvJfK8iRPKX97M2z5W/
uf71aFeXiK9WNfmfxHr4ehQlQ5Y/CeWaDpUHh7xlLpE9i39j6l5rWKXa/wCqZfndE/urXqeg6k2g
36f2fPIlxa7H+dnf73+9XBfFFPOuPDUEU89tcNffLNaf61V2fPs210Fn4ebStk9jczzXDf6/7dK7
+f8A7/8AdavocfU+s0KWLqS5ZSj/AOTRdub+up85l0Hg8TXwlOnzRjL/AMlkr8v3/gfPmaKfbW89
/cJBbRSTSt92GFd7129h8K7izj+0+KdQt/Ctlt37bpt91J/uwL83/fW2vxinhqtT4Yn9jVsZQwv8
SX/yX/gJw31rtdH+Ft/eabDqus3tr4a0Z/u3WpNteRf+mUS/M1XZPH+g+FI0j8G6GqXSf8xrWFWe
63f31X/VRVxOta5qXiO+a91S+mv7pv8AlrcS7mrt5cNh173vS/A4va4zGfBH2Uf73xf+A7ff9x2M
njjSPB8M1r4LtZFnb5JNev0X7V/2wX/liv8A49XCTTSzStLLK00rtvZ3be7NTKX71ctbETq7/Cdu
FwdLDfDrKX2vtEdFPplch3BRRRQA+iiioAKKKKACiiigAooooAKKKKACiiigAooooA9T/ZlsVvvj
NojN9y1Wef8A8hN/8XXuuq/6ZF4cgbbsvPEUT/8AfMsT/wDsleP/ALKKMvxJvZ/4ItKndn/74r1u
/fZeeCov+m9xdf7223uH/wDaVfpGQxtClP8AxfofzT4iy9tmcKHlH/0r/gnyVrdyt5rmoTr9yW6l
f/x+qRpifMtOr89qy5puR/R9GPJSUPIKKKKxNwooooAKKKKACiiigAooooAKKKKsBlPplPoAKZT6
KACmU+ipAWFGmlWKJWeV22qq/wAVeheKtEXWviV4f+H1sv8AxLNDiVLpU/5a3DfPcP8A8D+7WV8I
4ftHxN8Mq0fnJ9uifb/ufNXW/s2L/wAJV8aNY1Wd98rS/f8A96Xf/wCyV+u8D0fY0cXj18UY8sfW
Wh/MHjLj6lSpgcmj8NSXNL/t07D4x/FS2+D+m/8ACNeHvLfxQ0Wye4X7lgv9xP8Aar5r1Hwp4ja2
bUrzTr2RJV+0PcsjMf8Afaux01YPGHxh8R6rfTxpbxXU9632j7jfvdif+yV6B4w8Q/8AFsb3UIp1
3yweVvT+83yP/wCz1+q0sX/q/VoYLC0uacuXmlL+8fzzLLVn9Cvi8TV5adPm9nGP93qdB+z9CyfB
FGlbekurStAn935Pn/8AQK6uHa+k6r8v8W9f++0T/wCLrE+Glt/Y/wAGfCVju2S3CS3vz/8ATV/k
/wDHEroHtvs/h+7bc2xWit1/2v4//ZK/Ls+qe1zavKP80j7PIafIsNH+7H8jEdN6urVyUOmtoMGi
Xl5PI8sUq27JNL8kCsmxERP++Pnrrn3bX2rveuesPDb3NxcT6usdzLLEqfe37W+ffs/u/fRf+AVy
YKpGMZc0vdPu8woyqyj7OPvf+S9/0PRvBPgxvFlxcL9p+zW9uq7n2b65n4x+A7nwxFFPa3Kvd26+
bFcQr+98r/lqmz/c/wDQKt/D/wAbanoPmyxMryxM1vdQuvySuv8AHXS/FTULzVbpL6LT5ntIrNXi
+X/W7k3/AH/+B11UHTw0OaEf3kZGdeMsZHln8MonnWiWEGlWsTLeSTJKqou9vk/4Alav8NcKlhrW
lX9pBA0dzb27L5UM0T+Ussv39m3+GJP79aGqza9Na6nAt5aWflRJ++t4Hd/m/ubn+Witgva1ed1I
y5jmw+P9jh+RUJR5TP8AD1vL4n8b3erzxKlppbPaxeS29Jbj7jyp/wAAruq4Xwf4YlTRfIXWtUtk
i27Uh8pPvIj/ANz++9bH/CEq/wDrde113/6/tn/oKVvmXsKtbknV92Pux91/CY5X9Zo4fnjS5pS9
6XvL4v60PO774va9PbtBpiWXhy3ZdrRaHbJbbv8Aeb73/j1cXNNJcyvLKzTTP953+Z2ptJX5HUxN
Wv8AxJH9f0MFh8L/AAocoUUUVxnWFFFFABRRRQAUUUUAFFFFABRRRQAUUUUAFFFFAhlPoopjCiii
gAooooA9z/ZVh26l4wvv+eGk7N/+8/8A9hXovjab7B/Z7f8APn4bv71v+BROn/txXDfszK0PhPx7
P8u10tYv+Bb2ru/GkX2y88QWK/PdL4NlSBH/AIv9Uz7P++a/TMmjy0I/4Zfr/kfzJxfONXiOEJ/z
Q/Q+RaKKK/Nnuz+mY7IKKKKzKCmU+irAKKKKgAooooAKKKKACiiigAplFPqtgCimU+kAUUU2qA9F
+AK+Z8UNPk3bPKgupf8Avm3etr9kJ9nxE1Nv7rL/AOz1H+zvYPL4i1u+28WumNtf+4zSqv8A6Dur
S/Zdhih+LHiVV/497eVn3/7Ku9ftXCKcMpxcP5uR/wDkx/HnitV9txTg4fyxPLPCr3lh4q8QTwfJ
L57J8i7/AJt7un/oFbfjzWFvPhoiLFIlxdXS3UvnRbN27e+9Pv8Ay/w1heEpoJrrxRPK0jo33URd
+7c779n+3sd69S8VabbeOfBdxFtk02KLbLA8yoiM2z/0Gv0XNcRTw+YUJ1o/DKPvf9ur7z8kyjC1
MTldeFGXvSUvd/7ef3bHoFnbND4S8GLF86Lo9r99/wDplW3cwyzeDXZV/wBVeK8uz+FdnyVynwl1
hvFvwZ0K6Zd9xo08unyv/wCPp/449dHpWvT6SztbMyTSrslt5vn3L/tpX5Xm1OVDMKsKn94+ty3F
RpqliI/DynIzX9zZ3Uv2mBnsv+WVxbrv2/76Uf2ws3y2MEl4/wDu7E/4G7V3H/EjvG/0mznsJW/j
sW3p/wB8NQ8Ph6wXzPKvr/8A2LhkiRf++a8+MqMj7H+0qfJ7tT/yX3jnfDfhi+vF8i2g+0y72lnm
T5E3N/Hvr0228c6f4V0Gy0Wdf7VlWLZP5Pzpt3/c/wBquM1LXry8tfIgVbayX/ljCuxP+Ap/F/v1
nzL9m8poFbe0q7nT5/l/2qqni/Yy5o/FI8XEZk6sfZ0o+7E6iGw8Ga3deVBfX2myt/yxm2OlcR4h
8JT6DLqGmSt+9lZn+0P8/m7v4/8Ad2Vq3Nst5F9751+66fw11XgbW7G/vLex16COa6tfkgmm+5tr
SjWjiPdj7sjXC5lLm5K/vHn8dDuqL8zVNcur3Uu37m5qru6v8rMvzfwV5+tz7ZbaHzJRRRX52f0+
FFFFABRRRQAUUUUAFFFFABRRRQAyn0UUwCiiirWuiFdLVikba7Jfg341fQYtXXw1evZSruXZFufb
/e8r71ek/Cn4Px+GY7fxL4qtle9b97p+kzf+jZf/AGVa9HbXr6a+af7ZOlx95mRnSvoqGXRUf3/x
H45xDx/SyzE+wwMY1OX4j5CubG6s5PKubaSGX+5MjI9V6+vNR+MVvozLFqGu6eHX+C68p3rn5vjJ
8PbxZY7y08M3Ky/e36fs3f8AAttenT4ZxGIjzU4y/wDAJHjQ8XMvj7teny/9vI+Z/lpBX0kmpfBv
xRtibRdJR22/8eN89u//AHxSaj8Dfh/qkTtY3us6O7fcdts6Vw4jIMRh3aT++8fzR9JgvEzI8Xpz
yj/5N+R83fjR+Ne4zfsvzSo0tj4y0meL+H7UrW7/APAl+aqn/DLesbv+Rm8Pf+BTf/E1539l4v8A
l/I+qjxbkkve+sxOl/Z7t2t/hV4iudvNzqsVurf7q7v/AGaup1/UFj8X/EjU/KZ00nSpdPRP+3fc
/wD33vT/AL4rU8NeEYPh74X0jwlFfR6lfPffarq4iXam5v8A7Gub8VXn/Ek+MWoK/ko8rW//AI9F
FX3OFj7DC1YS+KMV/mfzvmmKp5pxJSnT96MqkT5aplPor8we5/Wq2CmU+ioKGU+iigAplPooAKZT
6KACiiikAUUUUAFFFFABRRRQAU2nV6B8L/hfL4tuk1LUlkttAt2/et/HdN/zyi/9mb+GuvD0JYiX
JE87H4/D5XQlisVLljE734WWf/CCfDDUNYvl8l9Sb7b8/wDz6xbtn/fbbv8AvmuF+FesN4T+F/xF
8WSt5Nxfr/ZVm/8Aell379n/AAFnrS+M3jiTxrqVv4O8Mp9puLiVYpUtPuKq/ciX/ZT/ANkrF+Jc
MSXnhr4V6GyzW+kP/p12n/Le9b/Wv/up92v6X4Yyl4LBctfeXLL/AAwhrf8A7eZ/n1xVn1TPs5q4
6ntH3Y+stEvkh3w602x8PeDU1O5gaa9llWVkhZ0lWJn2Jsro3VrnRvt2q6Z9mS1s7r7LpM3z/Kuz
533fxf8AxdZVgl5/bkV5At3c6Pb7ZVheLY8UUX3NjfdZd/zbP9irEPir+2NU0+51Czufs88TW6w7
XSJlldN//fCOn+9XHjI1q+JlX+L7XxfD5Hr4GVHDYeOF+F/D8Okv79zC8GeJ/G/wXvddTQfIv7CK
WJLyJ182Jm/g+T+989d1o/7Uug3/AO68S+E2s7j7jTaZLs/8cauUmtoLDxBregt5kNu09veq6b7i
4b5P4E/j+df462NNfw9qF1qdneafG8TMu17uDY7KsSJv+ZPu/J9+vRxuKweKXPjMN7T3Yy5o+70X
y7nj4XAYnDy9lhq/LHmlHllrHmu/meh6P48+GmveU2n+KP7NuG+7b6nE8W3/AIH92ulm8JS6ravL
aS2Oq2+1v31jdJL/AMDRK+crn4a6HNod3fS2dzpTy7pYLiFnli8re+zcn3l+TZXCqde8B3X9oafe
3Fn5Uuxbm3Z4vm/20+9/31Xn0+GstzRy+p1JRlH+b/MnE5li8rUZY6hzRl9qMv0Z9azQtD5qztIm
75PJdfnp0O7yk8xdj/xJWb8N/E+oeNvhRpWq61P9s1NbqW3+1v8AfZa0nfZ/Euyvy7MMJLBYmWGl
8UT6OlKNWnGrD4ZR5vvIpn2MjRNvfds2ffomRnlilVWS4Vvlenpcwbfl2/e+dEod5fn3L5KL/G+y
uWPNH4QOl0S80HWLj7JqelRpLK2xru3Z0dW/3K85+IthP4VupbGBVfU2n+y2czr93d/H/wB8fNXT
eGJvM8TaV58X7qVlRm/29/8A+3WP8V7xr/4oafKy7EW8uIlT/aWJ0T/0B6+jwkb8sqn2f0Tf6H0O
GxNerQlHm/lj97sfL9FT6jpd3ot5LaX9pNaXUf3orhdrLUFfkk4ODsz+0YVIVIc8AooorM0Ciiig
AooooAKKKKAGUU+iquAylp1dB4J8D6n8QNcTTdNVf789xN8kUEX9962pU5VpcsTCviKWGpSq1pcs
Ymboug6j4k1S30/TbOS8vbhtkUUK19H+BvhRo3w1WK81BYtb8Vff/v2lm/8As/3mrY8N6JpXw90l
9M8Pr+9lX/TNWdP3t1/u/wB1f9ivFfH/AMV9Q17Vv+Ec8IbppWbypbuH77f7n91f9uv0PI8hniql
qO8fil9mJ/L3G/iQ7Sw+C92n/wCTSOt+Jfxss/DF1LBA39sa2zfMm75Iv99//ZK8/m0f4kfE7ZPO
zabp7fdR2+zxbf8Ac+81dx8Pfg7Y+GIor7VVXUtY3b97/OkX+5/8XXoaIyXD/wBxvn+9X1s81wGS
+5l1KNSr/wA/Jf8AtqPwX6jjMzftMbPlj/LH/wBuPHNK/Zts9qNqGryTP/ElpFsT/vtq2P8Ahnfw
ukb7Zb53/hfz0/8AiK9b0rRL7Uv3VtBJc/M33F+StX/hXWuPs22cbov/AE3T5a4JcQZ/ipc0Jy/7
dPQp5Dl8I6UTwS8/Zv0OaL/RtQvrZ/777Hrmrn4e/EHwBL5+i6hJf2i/wW8v/tJq+m5vB+uQt82m
T/8AAPnrJubaezbyp4pYW/uOuyqp8T5th/dxi9pH+WpEzrZBhX71Fezl/dPFfCXx+X7Umn+KLP7B
cfca7Rdif8DT+GvYLa8gvLdJ4JVmt2Xero29GrnPHHw60rxxZstzGsN7t/dXyL86/wDxS14hZ6x4
m+CuuNp12n2nT3bd5LN+6lX+/F/drqnl+C4ioSq5QvZYmP8Ay7l8Mv8ACzmpYqvlNeNLMpc1GX/L
z7Uf8R9aeEraXVb+0nZv+POVX2bf4fn+/Xl/i28b/hVHxAn/AOfrWIom/wC/qf8AxNbfg34qabea
c+vabKr/AGKJmntJfkdfk+49ZOi+HLb4ifA/xLeaL9ph1jVL/wDtf+z5pUfd5Tv8ibU+b5d3+18q
V4WHy2vh8BXjW92pH3Zc32pWP0bJM0w2IzvAyhOPLzc3/bp85UU/y6K/K2f2wmmroZRT6Km4xlFP
opgMop9FADKKfRQAylxTq0PD/h++8Vatb6bpts1zdTt8qr/6H/u1cIyqS5YmVSpChD2k/hM2jFe9
Tfs9+H4bNLZvEN3/AGmq/vbtIke03f7n3tteX+MPhrrngu623Ns1zaM2yK+tE3xS/wDA/wD2V67q
uCrUo80j5zL+JsqzOpKlh6vvHL0V1Hh/4ZeKPFEay2OkT/ZP+fu4/wBHh/76au9034J6HoNr9s8V
a5vRf+WNi3lRf8Dlb/2RKKGXYnE/w4CzTijKsnhfE14/4ftHjf1rvPD/AME/EutQxT3NvHpFlKu9
ZdQbY7r/ANcl+b/x2umf4weAvAavF4c0qKa4X/l4t4t7/wDf2X5v++Kx5PHnxG+JbeV4e0iSzil/
5eE++3/bVv8A2SvvcDwVjJr2mJ/dx/mlov8AM/Cs78ZsPGXsMppc0v8AwL8v8zpU8E+APhrEl54j
vv7Yu1+bZcfurdv+2S/M3/fVc54h+LWvfFG/Tw94Ls5LaFk8rzkXytsX9xdvyxLVm2/Z1i0r/ib/
ABE8SxabD9+XfL87f99/M3/fFVte+NGj+ErdvD/wr0xbBJ/3UuuSxf6RK3/TL+7/AOhV+l5RkWAw
uuFj7aX80o2hH9ZH4RnvEmc50/aZrV9nH+X7UvRdC3fzaR+zfo0tnpkseq/Ei8i2y3CfOmlq39z/
AKa1zngzRNP0HTZdS1PUF/4SC6i+0LD5u9/K/wBv/froPDHgC28DXUWq6uv9pXDK3n3z/P5Ev9//
AOzro7zRJ9Nuv7T0GCxT/RZU8nbsRmZ0ff8AL977lPG5zRlH6tSlKXN8VTa/93yidmW5DWpr61Vj
GPL8NPe1/tecipYQ2c1vLFP9pufDkSr5D3a/J/c2J/eX/fSqnh6w2X9pP9pje3lb7PFbuvmv9nXf
5X+79zdWn4e8ST68tleTzxabFL8kVj9+WVv4/n/u1S1X7HrdrLY2Njffa7f/AEeC4RkTay/33/u/
79fNc9SNSVGp7v8AN/d/rq0fVyjQnTp1qfvcvw/zS/romF5eS2fxIf7HbR38sunbJUWVEddr/wD2
dVLabV/GF5FZ6m39lRKzSskKp/pW2X/Vb9/zqmyiz0SDw94q0ezluZPtFxp1x59w7/Ozb03/AD1v
f2xFCtl5djH/AGIs8VvBceb/ABfcR0T+7v8AlrSpONKEfYR5ny/F966mdKEqs5fWJcseb3o/c9ba
+rM+5v1t1+3XywX9k0/y/blRJbNmfYn/AAH5K4fxZ5UPw/ura6sfJ1K4lW985In+dGf77ts+X7+3
567DxbD/AMI3rNlqFj89xdT/APHi6/IzbH+dP+/v3KxPi1daw3hz7NfNDsaL7QyW+9H++ifOn935
/wC/Xr5S19Zw0qfwylH+7t5f1c8jOrfVcTfeMZR/m38/6seh/Ad9/wAD7L/sLXH/AKAldF9j8688
+dV+VdipXNfArcnwW0xf72o3T/8AoFda6S7vvbE/3a+M4mqf8LOJ5f5jjy3/AHKh/hj+RVmh+0s8
EHlpFFt3fL95qu7Pl27fkqvsWz8pV3JF/F8tS+dsb97/ABN8tfM1OefwHoFjR02atpO1dn+mRfJ/
wOuf+NNnPc69qF5p6772wvPtUHzfe2p86f8AA03rXYeAbaK/1m41qf8A5Bmkqzq/96WuVvJmvLqW
dvvysztXu0JSwdKMpfFzH02V4T29CpGX2jd1j+z/ABhpq6f4l0+LWLdf9VM/yXEH+7LXk3ir9nS6
ZZbvwfd/23bJ/wAw+4+S9X/2Vq9Jv7+DTbV55/8AVLt+5/F/cSrG9of3q7t6/d2V89UjGtD9/Hm/
vfaOnJ+KswyaXLRnzR/lkfJdzaz6fdSwXETQXETbHhmXa60z619c69ZaR45s0tvE+nrqO37t9D8l
3F/ut/F/wKvH/Hn7P99odjLqnhy7/wCEh0yL55IlTbdwL/tL/F/vLXj18tl8VH3l+J+/5Jxvl+aq
NKr+7qf3v8zyWiiivC20P0bfVBRRRSGFFFFABRRXS+B/h7q/j/UmttNjVLeL5rm7m+SGBf7zPXRS
pSrS5YnPiMRSwdKVXES5YxG+BPAOq/ELVvsOmxLtiXdPdzfJFBF/favpLSdH0zwfoP8AYmhqyWu7
dPduv728l/vN/wCyrTNJtdK8JaJF4d0Ztlqrbp5pv9bdS/3m/wDZVrkPi142XwZ4VlaBv+Jhef6P
a/7P99/+AV9xluV1KleGEox/eS/r7j+U+NeNXj4zjCXLRj/5McP8YvidczXR8MaHL51xJ+6upbf7
7N/zySuw+F3w9g8AaT5s6rNrF0q+e6fw/wCwn/s1cf8AAf4e7dnibUE3PLu+xo//AI/LXuENu15c
RRRRb5mbYqJX3Ge46jgKSyTLvhj/ABJfzSPxHKsNUxtT+0sX8Uvhj/LEIYZblkiiVnlb7qJWZ458
f+GvhEu3XJf7V13bvi0a0b7v/XV/4awvjB8Yrb4Y2s3hzw1Ot54wuP3V5fQ/Olh/sJ/01rxTQfBj
P5Wr3zSXmptOzy29xE3+t3/xu33t7/L/ALzpXZk/DVDD0447Nf8At2J3YrMak6ksNgPeqR+KX2Y/
5s2PGHxa+IPxLjlZZ20HQoFV/sli32eJVb7n+01comg+JdNtf7Qs9Xn2XETSs9vPKn3X2Pvau2v9
JuZri3ttInaa0uNr2cM3zptV/N/75T51aut0fRJdBv8AT7bdG8u24dnRn2NFsT7/APd+fZX1lbPY
YOnFYeEY/wB3+6u5z0Mgq46cp4mrKX97+8/5TxrWNV8Z+H4f9J8Q6hGIpfKlhXUX3xN/trupfF/7
Svxq+Gmh+Gtcspm17wvLHcJO2p2v223eXzdnlSv95WRUTb838derwzaHrem3FtLpVtfvFuSdLeff
Eq79+95W/wB9/n+9XGaTZ694b1J5/h14guSl0rebaQv/AKpf7kv8LV6eCzjCY6MqeMoRjKP80fd/
4BhLLcVk+IjXw9SVWMo/Cn7347npH7Ovx10r9pDw7qE/2GPwx4j02WKKe083/Qrppd+z7Ozfx/I/
7quw8T+GbHxDYS6Zqttvi+5sf5Hib/Y/2q+afFGl+NtRuZG1iO8ujYxfaEdCvlRL/fTZ8v8A3xX0
D8KPGz/EvwH9svJfO8QaMy2t8/8AHLE3+ql/8d2tXxvEORUcPH+1spn8P8svhOnD5ksbWlg8VQlH
/F9rufP/AI0+Heu/Di9uJ7Z5302VWiW+h/ut/A9eq/Afxzp9z4fstFglaz1Wz3Oqbv8AW/Pv3pXe
3NtFeW9xFOqzQ3E6xMjr8jKr/c/9DryLxt8BJ4bp9Q8Ky7HV9/2F22Ov/XJ6dPOcLxDhPqGaS9nV
+zU+zzf3jyJZbXyfEfW8DHmj/L/8iem+OPhdpXxC828tWi0fxK3zbvuW943+3/db/ar511jR73w/
qFxp+oWslnewNtlilX5lrtfDHxy1Xw3df2V4vs538r5GuNuy4X/fT+KvXZpvC/xU0aKK58vWLeJf
3V3aS7LiD/gf/sj1+eZ3w1icG+arG/8Aej8Mj+g+C/E+NOP1XHS5o/8Ak0f8z5ipvNev63+zrqby
7vDWoQaxF/z73DJb3Cf99fK//AGrDj+AfxAH3vDk0Kf35p4kT/0OvhHgMQn7sbn9F4biLKsXS9rT
rx/8C5Tz6iug8SeAfEfhO6WDVdKubZ2Xerqu9G/3WX5ayDpt4f8Alzn/AO/T1ySoVIStKJ69PGYa
rHnpz5olaircOkahcNtisbmZ/wC4kDPWp/wgPin/AKFzVf8AwBl/+IojQqz+GJUsXhYfFURgUuK9
AtPgT42utjT6R/ZsTfxahOkX/oT10mm/s8RQ/Pq/iOD/AGodMgeX/wAfbYtdccDiJfZseDi+Jspw
X8SvH/0r8jxvjnJ5r3b9n7Q5tN8La7rkkDQteSRWVtcP/Eq7nl2f+O1v6V4J8IeCrf7StjA80X3t
Q1mVJdv/AAD7q/8AfFcj4z/aK0ywZ4tM3axdquxX+5br/n/Yr6vJsgxeKqf7PDml/wCSr5n4jxl4
lYCtg5YPD+7GX2n/AO2o9FeZX37m2eV/rd/92uH1j4/aV4JaWDT7me/u93zf2fL+6/4G9cFD4V8f
/Ga4il1BmsNMb/VI6uif8Ai+83/A69T0X4M+CfhRbpfeKNXsbO4X5/8AiYMj3H/ALda/RqGS4HAy
5cTU9vU/590//bpH86/X8wxvv4Reyp/zS/yPP38efEv4nS7tIs202yb/AJe2/wDjrf8Aslbvh79m
bVfE9wl94h1C+1V/vt5LfJ/39atDxP8AtP8Ahfw9+68K6HPqt1/z/at8iL/uJXGalqvxW+KjRNqG
oSWGmyr8qbkt4lX/AHF+avoo4fGUad/3eDp/+Tfe9TjVHDYiracpYqr/AHfh/wAvzPQ7/Svhl8H1
3ag1i96v3bSxX7VcN/wNvlWuH1L47eMPG11caV4FsW0TT/45Yf8Aj42/7cv8P/AKzPDvw08NaDFL
eeIbxbz9+9vEj70RmX7/AMn3m+euws9V8PXM8VtZsttZWsWyKW3leL5m++mxf9z+OuL6xhcFKU6d
OWIqR/5eS+E+goZZiMRyxqOOHjL7MX7/AN/Q84h8DxXmo6k3ijUtSubi3lVWmtInlR5W++m/Z975
0ruraz0XwloNxZ2Oiz/aLpdiwsu95d3yRea/8O+otNRodeezlluf7Pv7pbqxu7hU/eyxJ86P/wAA
T5f9yrGsal/bHxB0zRWuf3VnKt0yJFs3MqO6fP8A5+/WWKxmIx1T2UpSUYx9pLl+HlXp5nqZfltH
B05VKVP95KXL/NLV935DrbVrubRree51W72K32dksbPZceb/AHH+/tauguIbazi02zWWazf/AI94
obeX/Y/j/wC+KpXnhWebVpZ7a88m0umV7pP41ZfnR0+T73+/WfZ6Otmsu2z/AOKjsP8ASFuP47xf
9/8A2/u7P4Wr5mfsa3v0pf8Abvr326+p9LS+sUZclWP/AG9/h7b7r01GW3h/RfDd1cXksTXOp2rL
5X3E3bvuIifd/j+/V7R9KudH+1y2Msf2jzd15bzfJb7m+b90/wDDs31n6lf2fiHVrfU9MvPJSzg/
0q+eDzUgVn+5838X/oK1DonhW28Q6HNfanfSaxcStK7I8uy3WX/bRfvfwV2TUvY+0xVT+Xmjy83/
AG72t136nFBx9t7PC04/a5Zc3L/293v026FezuW8c+MJWbSrG/t7CD7PFM8vm2+7f87p8nzfc2/8
Arb1LR5YftbWOkQfZFgZGhuJdiS7X3o+xd//ALL9+rGia3pT6MmprA1naSxLb/InyfLv/ufd++9Y
T6qlneXen6hFc38UUuzyYV+eWJU3+bL/AHl+4v8AtbKr95Wq8tKPLGn9nX59QtRo0L4iXNKp73Np
8um1g8GaPcp5ur6ZBp959qZXXzmli8r++ipsf/vuuZ8c6leaxo+p3086pE/7r+z9qb4l3/I+/wDj
XenzV0dz4tvrzUriDT2ubPbEtx9kaJHf/gH31X5E3bK5Lx88qeFbixllnufst5v87yFdG8196P5v
8TOlfQ5XTqPHxqV4x5pSj/i5fy7ao+YzatTWXVKdCUuWMZf4ZS/Pvoz2X4PxsnwP8Ofut7teXT/e
2fLvStv7S0Nx5UrL/s7G+dv+AVmfCVGT4H+F22t8091/6HW7bTb1+Zdj/wASV+fcRS/4VK8pR+0b
4GPLg6H+GP5B5Ku275v++qzdYk/s21T7HuS7uJVigRG+Rmb/AGP++2/4BUusTLYWbz+bIjr91E/5
at/AmytPwrZrYMnijXot9xEzJZ2KfPtb/P3nrzcHQ+GrKXuno0qcq0/ZRNLxJMvhjwzp/he2b7qr
Lef738CVxUP/AB8S7W/u7kp+veIYobp7zUZf3t1Lv2Iu95W/2EX71c+ltfeJLqVrnzNN0/7n2RG2
Syr/ALb/AMP3/uJXZyyxHNUq+7E+7hKOFhCjS96X9fEdBfr/AGx4otLPzf8AR9OX7VLDt+9K3yRf
P/321bSfNK/8aLXzh4D+N1/4eupk1WL+0op23y3H/Lxu+7/wL7texf8ACQ6Z4ztdP0zSrlby3vP3
s+xvuxL99H/2nfYv/A69LN+HcdltWNOtD93/ADfZ7s/GcBm2GxtOUqcve/l/I6XStSXVbV54l2Re
bLEn+1tfZv8A/HKf/wAJVL4e8RaVBAzJLdebtdP9lN//AMXTLn7Nptn5rMttZWq722fIiqtZWiP/
AMJDfprL/JZRK0Vim3ZuVtm+X/gez5f/ALOvnKUI88q32Y/+ldD25VpQ5YQl739XGfEr4QW3xG87
WvDUcVn4i2b7rTPuJdf7cX+1/s184XdtNY3UttcxtbTxNslhmXa6t/tV9K6V4q36lE3n/vbpt9nb
2673WJf+Wrv/AHXq548+HulfFi3E7NFpXixF2RXTfJFef7Ev91v9quDHZeqsv5an/pX/AAT9y4P4
9cIxweYy937Mv5fU+WcUlXda0bUPDup3FhqNtJaXkDbWilXa1UzXxs4Spy5Zn9E06kKsPaU9UJS4
oq5oujX/AIi1CKw060mvryRtqxRLuaiEJVJcsQqVIUoc9R2Nn4e+Abz4gay9tA/2aygTzbq+f7kC
/wDxX91a+krO10/QdJi0XRrb7HpsTb9jffnf/nrK/wDE1Z+ieG3+HvgO10O28i81bc11feS+1Gl/
gi3/AMWxaZ4bv5dV8P6feT/624gV2/3q+xp4T6tQ5of9vf5H8q8Z8VTzbGywdCX7mP8A5N5l54d+
/wA3a8X9zbXzvcL/AMLm+KSQQRbNFtfk3ouz9wr/ADv/AMDroPjx4ztraVNFsWZ9QlVfPdJX/dL/
AHET+9XQfCvwfffD3S7eW5tlmfUtvn+Sr+ba/wBxH/vL/wDF1+m5bQWR5bPMpy/f1I8tOP5y/r9T
8CxlX+1MZDBQ/hx+L/I9IhtooYoooolRIl2RIi/dWsH4u/EuL4S+H3sbGX/is9Si+XZ/y4RP/H/v
P/DW94n8YaZ8K/C//CQ6mqzX0u5NJ09/+W8v99/9lK+cfCttq/i3xG/jPVd2pSy3W/e67/Nl/wD2
Puf7Xy0uHcnjGm82x/wx+GP80j2cdipXjgMH/El/5LHv/kN8N+CbyGN77UrXzvt8Sv8Aa3bf9lZn
++/+f4679LPULD7bZ3KyPZSv5UT/ACeT9o3/AOt37Ny/wf7O7fUUPh620qz+2RTwQ6fdRMmyFfnl
/ufe/vp95P4dm6tjUtbvIdJtLaznj/tKX/R96Lv/AHqp8+xP4vn/AI/4a68xzGtj63MveX/pP+Vj
3MsyujgKXLP3XGPrzc353K+j2Eug3V3p9ss7xSqjrNbr8kUv/LX/AGV/vf8AA6IfD2tPdRS3k6vb
yt5U8MLeVcNFs+R3lX+L/YSrGlaVc2eh3FnZ6gv9pt8krP8AIkUuz59n/ff3v4qpTefpv2uTxRq8
D27O1xFp9o2zcqp/303+5Xj8051Jcso83+H3peh73s4UadL2kZcv+JcsfJj/ABJeQLdaVpFjY/2l
FbstxPaQyp/ql+TZs/33Rvn/ALlVLDWL7R/FDy65c/Y7KWBfkX5LeBm+4j/98P8AP/eq3pvh2DUt
S1C+sfP03/VfZbhIni2/J86eV/Ev3P4P79UfEnhiV7i01PVZVdJW2aj5MHmosWz5ERP+Aff/ANuu
mjPDf7tVl9n/ALe5nr/XmcVani/98pL7Xu/y8q0/4Pa2ptp4wttSvL2xW2kubdV/dPb/AD/at2xH
2fw/xbd++uV/Zjh8nxp4wgVWSJdMl+R2/u3EX361ZtE1V9W0+VYrmG4t1W3lu7eVPKliX+PY38X+
xsb79Uf2ftv/AAnXj2fzWm2WrIs397ddJ8//AI5XuYCOHoZbjvY/D7M+YzqpiKuNwkq3xRlL7Pke
rPHstXb/AKaq6/8AfddLD4blmit/NvLG2uLhd8FvNPsdq5y53fY7hvm+Xc/z/wCzXjH7UX9p23xL
0+eK6neK6061uLVIWf5f4fkr4fIcnjnVb2Epcp147GRy7DyrSjzHr/irwNpniFXs9c0xZni+T5/k
df8AgdeP698Db7Qbh9Q8K6vIjr/yxmfY/wDwB1+9Wnonx48WeD2t9K8Z6G2vWixLtd/kuIl/66r/
AOz16LoPxO+H3i1ttt4jbR7j+G31mDZ83++vy19JSwmeZI7YaXtaP/gSPEq0sszN2qe5U8/dZ4+n
xC+Ingn91rWlNfxf89poP/aqVp6f+0tbSfLfaHMn/XvPu/8AQ694k8N301v5ttFHfxMvyvaSpKjf
981mX/w0W8bzbzwvHN/eeax3v/6BXF/aWXV/9+y/3v7rcf8AyUf9l5jQ/wB2xUv+3lzHC6J+01od
tE8UV3qWmp9/Y0Xyf+O1qp+0nodwu5vEt2n+w6ypVt/ghpF0v73wh/sfubV0rPvP2dfDz28s7+Gr
u2iiX5mRpU21m6nD284Vox+RvCPEUPchOEv/AAIsf8L18Pfe/wCEnb/vqWoZvjl4a++3iNn/AO/r
1ir8BfCEn/Ljff7/AJ71w/xO0T4ZfCLRrLUPENtqnlXV19lX7Izv83397/7OypwNPhnMJRjhKlaX
3GuK/wBY8HLlrwhGX/bx3F/8fvCdt92e7vH/AOmMH/xW2uUvPjrrXiG4ez8L6Czy/wALurSv/wB8
L8tdnonwu+EVt4DtPG15eNc6JdK0tr5Mry+atZlz+0z4X8J2/wBl8HeDon2/cm1D5E/75Wvp8HlW
Wz1wWElUl/08l7sfu/JnjYiWOhrmGJjSj/d+IxNN+BXj/wCJdwl5r15IkW/7n39v/AF+Va7iz+Gn
w++D9n/aGvanafa4v4HZLi7Zv9iJflWvLdX+J3xR+KjTRG4vPsv8VvZxeREqtWho/wAJdIsLi3/4
SPUGvNTuF3pb7vkVv/Qmr0sdejHkx+J5Y/8APuj/AMD9WGX4Kni5XwGGlOX/AD8qaR/4PyOg8Q/t
LarrEr6R8O9MXR0ZfmvrjY9w3/Am+Va4nR/hLrXiq6fUtavm33Hzs9x+9lZv7/yvXodnpK2GkvpF
tp9pbahb2q7XRUdGX7m//e+/9+ujd7Pw9pO6VltrK1i+/wD3VWvn6/ECwdP2GVUvZ83zl/TPs8Lw
1HGS9vm1XmjH7Pwxj8vI5p/DejeDdLSDT9Mgm1CVfs8W+Le8rf33f+7/AHqtTWEuj2Gn2dt5k13b
wfZ4n8p3+Ztiff8Aurs+98/9ynpNr2vLvX/inrJl+V3Xzbhv+AfdX/x6q9vC8N1LFpXiOe5u1+9b
3zebFL/fT/Z/4B92vA56tT+PV5pfa3l972R9LGnSo/7tS5Y/DH4Y/ct2ZT2cXhfxl/adz9pmsv8A
j3lu7tv9VcNsfzf9lfuKz1f1iwn0HUrjxHZzxo7Mvm2m5US6i2f+jfv7Ksf8JnA9vcQX2lX3mrui
ZIYHuIpW/uI6/wDs9VfDdgulW9l5s63mqxWqxLp7zpvib/Y/u/J/6BXW6tbl560fe+H/ABR/T1OR
UqKl7OhLmjzc3N9qMv19PXoO17W9P8Q2eifYZ1ubue+t5YIUb96ux9770/h+TfVvxhDdfZ3bSrNn
1Xar+dt2fKv8G/8A9kqva69p9tHLqsHh65S4b701vZ/e+fZv83+7Vi58Q6rZ+VeS2MH2SVtkVpDL
vuJf9tNvy/8AAP8Ax+ua1SlUjGlG3LzfFL4v7p0+0p1adSVSp70uX3oxfuruY7zaHZ6bb3mh3Spq
axI6pDLv8/8A2Jf9/wD2/wCKt1dUg1XXLe8s/M+z2sUvn3DxOibW2fJ/45uqv/Zur63pcqzrY6VF
dfetEg3yxL/v79u6m+OfEn9jxJEtzbQyyr8qOyO//A0b+H7676HCOKqRoUvelr1v+gKcsLRlXqvl
pxt0tzfjp0K2q6lFrF+kGlTzWeq+QtwtvMv7q6X76I/+/wD/ABdVbmaz1trS+trO50SKWdbe5vt3
lbv4Nmxfvf3d7/dp/h7Sra88OWk9tBJpVwsVvcNqEy797qn+/wD7b/8AAaZ4bvINN1Z9FnlgdL+1
iuNiPsfzWTY//oG7/gdd/LGlCUaPxU/6l/wL3PMlKpVnTnW+Gp/UfP1ta5YublfBKXdtfL9p0+4t
v3E21EdmVNnlP/CzbPuVwkM11HLd7muU2zrZNfP87xbfk2I67P7/APc+eu41jRGh0HU7P+1Y9S+y
/wCm/Z7tUllXa+/Zv3/d+T+Ouf17wxBZ3lxa6fqEdhZXDRXX2G4l2I1x9/5P/Qf/ANivVyuvhve5
pe9L7XL6f12PHzihiVKPL8Mfs3736/0zF8Malqel6td2OlXPnXtxFv33DfIvyJLv+b7zffWmeNtY
utY8H3cs6rZvLdLK0L/62fb+63p/s/J/31V3Qbxpte0+C+0yNNEivGiX5UuNu2J/Kifb8u1N/wB/
/bq94w0GWz0PxBFBFHf6VFF8ro3leQ3mu6Js/i2b3+5/fr6D2lGjjqcpRjze773ztvt20PnI0a1X
Lqkacpcvve78r7b99T2j4dQ+T8D/AAYu7e/71/8Ax+pYUX7Zd7W/u1F4DT/izfgz/rlL/wCyVLMk
VtvlVmR2/wCB7m/3K/Is5lzZhXj/ADH01H+BS/wx/IqX6q+vaUzfc/eov9zdsT/2TfWt4zdk1l7P
7kVmqxRJ/wCz1j6l595pryQRbL23bzYk/vMv8H/A0/8AQ62odY0jxnZxSy332PULdfKZ9u/cv9yV
PvKyVlCMpYb/AA+7+v6/ge/leIpUK0vanFWGg/Zme5nbztTl/wBbNu/8cT+6v+5W7o+m/b7xINyw
xfflmf8AhVfvu/8AwCthPCSzf6rV9P2/7bOn/slcH8dPE1t8P/Akuj2N4t5reuf6PLcW/wByC1T7
6K/95/lWvSy3A183xtOhKXxHq5hm2DynBSxEZfD/AOlHA+MvgbFMrXXh5vJm/isZm+Rv9168t0++
1rwPrnnwPNpmoRfeR1/9CWvq+sfxJ4S0zxVa+RqFss392ZPkdf8Acavqcp4yqU4/Vczj7Sn/AOTf
8E+NzzgSjiZfWsrl7Op/5L/wDkPBvxQtvH1xaaZrE8emuvztDu+S8ff8if7v+x/FXovirdcWcWlW
zKlxft5S/wBxV/jf/d2fL/wOvmzxx8L9T8Hs1zHuvNM/huEX7n+9Wn4A+MV54bv1/tdG1W38pbdZ
nb97En+zXqZhwzQx0Y5hksuaMfs/3v66M+Bp5lXy+pLA5vDlqfzf1+h9FaDokGiWXlRbXlb55Ztq
I8rf5/75rQrH8N+JNM8VRfbtMvI7mLb9xPvr/vpWxX47ioVqdWX1j4vtH3mHdJ0oul8JD4qtfD3i
zSVg8WQSSxWvywanb/8AHxB/8Uv+zXmbfs7w6vH9s8N+MdNv7KX/AFX26KW1evUqxLD/AIlXia7s
V/497xWvV/2W+RZU/wDQG/77pQp0cTTl7aPNKP8A6SfY5dxdm+S8tKhV/d/yy945TT/2cLK2bdrP
iyKTb/y76TbOzt/wNtqrXo2h2um+EdPez8P6bHpcUq7Jbj71xP8A70v/AMRTZkfb8rfOtOdNy/8A
j9cseWm7Uo8peacU5lmkfZ4mr7v/AICV3uWhb5lZ0/3kTbXnXxC8SReANGdrO+1Czu7j/j2sd0Uq
f8A3I+1UqH4lfETQ9FdoJduq6qq7Ft7eeVEi/wB/b/8AtV5x4J8D6v8AFbVk1DU55/7Mi+Rrh2+8
q/8ALJK/UcjyOnRo/wBo5j7tGP8AN9rty/8ADeh+OZpmcqlT6pg481T/ANJNf4LeBp/FWuP4o1fd
NbxS7ovO+fz5f7//AACvoi5vNP8ADejXHiHXp/s2j2v8G757pv8Ankn+1VXfoPgDwr/aert/ZuhW
a+VBbwr887/88oq+d/E/iHxH8fvEy3Lp9j0eJ/s9tbr/AMe9r/Eif7z/AN+umOGqcSYuWZY393ho
fD/hNqFsloxwlCPtK8vs/wDt0vILy+1r9oTx9Lqd8v2PTItieTD9y1t1/wCWSf7VdLYalL8OrjUP
Dl5BJeafKrPpO9f9azf8u+//AH3p7vqtndWXhnw5pkFg9rF9on/f/Iv9zc6/erP1u88R+IdctNPe
ztNV/su8W6n/ALP3xbWX+DzZflr2MRWljZeylyxwyj8PN70f5ZX/AL36np4bDRy+n7ePNLE83vS5
fdfeNv7v5o3bnUl8SRWmkXmmLom613yvd/IkSfIjpF/6DT9Ef7HFLFp8Em/ezy3e15dsTO+xIv73
3Pv/AOx/FUP9m+Jb/Unvr7Q9Nml3N5CXd1vSBdn+ylUn1Vptc/sXXF0+wS6Vn+0aYyP+9+58+75k
+/8ALXg+yjKPs6Xw/FaMr+vqe/KvKNT21fm5vhi5Rt6eh1umppVza/8AEvnj+1rEyLdzfPLuZN+/
5vvVj2Gjr4q1m01zULGOG3ii2eduTyrpt77H2fP8v/2FZWmvp+iLL/occOu2cv72Z1TfdXDffRP9
/fWrYaPbarL58F4ttd7pZfJ2vLaQfwOiI3yoyPXLKi8O6k4yl/i/4bo/6R6kaksZGnGUYy5fsx/4
PVf0y94b1vWnsNT/ALcjgs7tdzwb12JtX+//AMDdKz4ZJ/G0t7Z6nqCw6fb/AOjs+ns8XntL/vf+
gf7dbWmw6LeWdvctfLqX3pVuLufe7VoPpVi+pPOy/wClsv3/ADfn/ub0/wDi686tjKdOtUqRp+zl
5R29LnrSwtbFQjFy937Uebf1K99ZrpvhW7illkuUt7WX57hvnb5P46439mF5Xg8Zz/3vsaN/33K/
/slXfGGpS23gPxLBFO149u32fznb+Ftn8f8Asb9tRfszW3k+F/Edzt+eW8t4t3+6kv8A8XX0GEpy
w/D2YVZ/alH9P8z8+z+tGrneCpUvsxl+q/Q9a/1yuv8AwCuC+OulTv4X8H+MYFZ5dBl/s+8T+6u/
ej/+hLXoEdTQ2cGt2+oeHL5f9C1m1a3b/Zl/gf8A772V8VkOO+p42Ll8P2v8J2Ymj9ZoSp/a/wDb
un4nnn9t2Ka5b332mP7JeadvV3b721/k/wDRtc/f+ANF8XeILiSWBYbeWCK6/crsdt29Pv8A8P3E
rP8AAHm6O0Wh6htTU9D1NomR/v8AlSo6fJ/wN67DZqf/AAlWoPB9m2+REipLv+78/wA/y/e+Z3r6
nEe1y2vKOGq8slH4v7t9PwPWw/ss1w9OWJpc0XL4f71tfxucenwuudE1i3g0jxRqWmxXEUrrs/2d
nyffT+/VH7Z8RtK1B20/xjc/8tUiea68pGWJ9j/e+X/9uu21Kz1C2iS8vJ98q31u0Cwt/qlZ9j/w
J99H+5V3VfCq3+ky225fNWeW4tX/ALrNvf5/9n566aOfVIcs8VKNT7Pwr+uxzV+HadTmjhIyp/a9
2TX9bP8AA5Kz/wCFs68vny+M5IU+6rpeb93/AHzTNB1j4pQ6tL5/iySGys2bffTS+bF/uf7Vbese
MLHR9Bsp5bltElSX7P8AZ/I3orKnzo6L/D/9hUKJPDYWTSrHDp9rEsq3Dv5sX9/7Q/8Aeb+6n+3X
V/aOKqU5Tq0qcYy92Pufl3/E5P7LwkKkYU69SUo+9L33+Pb8CvD+0B8SNN8eaVbarKs1lcTrF9k8
jZFcK1eh/GD4b+HvHl5qfh/WbFb/AEdZ1lSHc6bWXf8AcZf++K4TRNKg8Z/FXwVZ/wClzXC3Ut1c
/bonTbEvz/In3VWvXrNJfEHiiVf47q6Vf++q8nO6sIRw0qEPZ1P7vrYww9Orz1VVq+0jze7zeiPE
f2pdYi0rVNF8B6PAttp+kWNujQwr95m+fZ/48lTeErC28MaDFJL4ak3rEv2y+eJEf/vlvmrPtktv
Hnx88V6vOvnW9rdSvFv/ANl9if8AoFemvf20Nw8DTr5qxea6bvnVf79evnuOWEo0stpR1jHml/28
b8P5dLHYivmlap9rljt8MfU4xLn/AISTQfEGoQKqSywLFFDDLvfaqfc+X7v8dTWE19pq2V9bLHrE
WpQRIruzxbdqPs/gf79V7/Vb6HTdV1BrHyYdWiiitZvPT91uTYm/d937+7/gdattf22q29pY/YZH
0xtsUV2m+L5lTfvT+Lb8n36+fqSlGnL3f3f/AAFp8vXofQUeWVSKUv3n+Hzevz9NLgl5La39xqra
fc2yXCxW/kzMm+WX/vvav92qnjN/tNvrGnszb7jTkuIof9pXf7n/AI5Wm/h65v7X7Hfam02nr93Z
8krf3N77/wCCsx5rzUrXw5PB5b3ays++aXYkrKjp/wCP/PXPQlSlUjUj9n9NVv6HXiVVVOVGX2vT
ro9vXQtpN4j1iKJVbT7OJvvX0LfaPNX/AGU/h/4HWfo9mr7IrmC2v7e6uZYtqRbHXyt6eb/d/g2f
Jt+/V28tp9D8F6n+9VL1lllZ4fuKzf3Kbbf2mkqWOn6ZBptxar5UtxMrvbsv8CRfP/H97/ZrSNRy
p1fZ8sY/+A/8HsZyi6dSl7TmlJR/xb9LbdGdRbW0VnAkEESwxL91EXYlef8AifxIkOvXC3lt9v0+
3XfA8LeVtZfkl3v/ABbP9j+/WrD8QoknlttRsbnTb3dKip/rfupvd/lrH1JJby1t9D0yCC/RluJZ
0u4k82Jt/wA/3vlX7/8AdanluGlh63Nio/F/e/G5OZ4uniqHLg5fD/d/CweEtS1D7Pqsun2f+jrA
qQf6Vvt4m+f59jPuVfnT5P8AYro9Nubazi0TzVjhluLHZ5zts2/IjbP/AEP/AL4rn30q8tl0qLz4
9b+1RNEtjDK9vEuxPv8Ay/eX+9v+98lGm6x52qXq6hZtc3bT/ZW0yGJHiVV3onzt97+P5Pl+avQx
VOGKcqtL4f6XX/gI83CVpYWEaVX4v/Je/T/NsluNb8Q21xcN5TXlvZq0S3FpF8ksux/ndN/+5/wJ
KzPBOmxeMLjU7m+nW8iaeJ5bd2/1u1Pv/K/3f9j7tbOlaxpVnoOsWNzfRw2kW7a6fJK0Uqb3+T+9
vd1+T+5VTSdE1BLhJ2VrOKWJvNu4fKifym2ff/u/cT5ErWFRUqFSEYezl9mX4/1YznTdWvQnKftI
+9zR38v6vuUbzTZ9N1LVdMbz7bSrpVlWH7V5u23X/Y/h+f8A2/7i1e8nUP8AhKIrlrOCzvZYP9Dd
1+Rtu/8AdM/990f/AMcq1ef2en21ZbOe5t5Vs5YLeFfnZP4Iv9ld6f8Aj9YWm6gr2+6KznvHivPN
n2NvitfKf90nmt91f4vk/hrWnKpXpc7j/d/Bef39zCpGFCpyKX2ub7m/L7rbb9Db8Q6rBeXEUSxy
J9v3Wt1DDFvliVX+f5F3/f8Au76Nbmsdct4tQnnbRLi1l+ytbzRJL/ub0/8AQf7tVNV8rR2e5ivl
TxBfsss728qRW7LvT5N7fL9z+P71cvc6xfeJF1uD5U82WJvkV5XZV/df61fu/J/sfxvWuFwftIxl
D3Yx+1+H3f5dDDGY/wBnKVOp70pfZ/H4u9+nn1N3TfCUD/aLz7cqaPbzsj/NveXbvRH+X/bf/gVZ
viS/a2+F9xFAv/EsnWLyJdrp8zPvdF3feX5HatJ4W8PxW+lXOg2Osag0H7q4tF3/AC7Pkd0+9/wP
+Ksrxnptm/w3uJbNmmtLWWKKCZ2fezK/z/J91V+d/kr0cPL2uLpurLmjzx5f67+v3HnYqPssJWVK
PLLkfNvzf8N6fee7eDH/AOLI+B2X+C1l/wDQ6hmufOlRWVobhfni3/xU/wAEw/Zvgn4EiVvne1lf
/vt6sTf3li3uv8dfmucyjDMq/wDiPQo/wqX+GP8A6SDp5LvLt37vvbaqX9hp9/FFLc2NteO23b50
SP8AerQR/Oi3L/EtUpoWhtU3Nv27UXYuz/YrxaM5c38sjQzIfDFjeRJKq3Ngjf8ALvY3ksSL/wB8
7K8K+PWipofimx8qWeaGe13/AOkTvK6tvf8Avf8AAa+lfufKv/jleH/tLW3/ACArr/rrF/6BX6Bw
ZmVaWc0qUpe7Lm/I+W4mp82Wz/7dPWKKx/DfirTPFVr5+n3Szf3of44v99a2K+Ir4erh5eyqw5ZH
7zQxFLE0o1cPPmiMdFddrLvRq8w8a/BS01TdeaK66fd/xW7/AOqb/wCJr1KivSy3NcZlVT2mGnyn
m5plGDzen7PFw5mfKU1vr3gHV1d/tOlXy/dmRtm7/gX8VeieHP2iNT09Ui1exi1BF/5bQ/upf/ia
9mmsNP1W1ez1C2juYm/gmTfXJal8AfCt+26KK5sP+veX5P8Ax6v0B8UZNm8eTOcN7380f6ufieO4
ZzDJq98tr+7/ACy/q35EVn+0J4YuP9al9bP/ALcG/wD9BeqniH43eGJlt57OS5e9tZfNi/cOif7a
P/vrVV/2a9Kdvl1q7RP7jRI9In7NOmpL+91q72fxJ5SJXLGjwfGXtY1Kn4/5HJKXEMo8sqcf6+Y3
Vf2k9PhiddN0ieaX+FrtkRP/AB2uH1L4l+M/iFcf2fY7kSX/AJd9OTb/AN9tXrVh8B/CdgytLBc3
m3/n4n/+J2V6B9j8PfDrQU1DXJYPD2if8soYV2S3Tf3Ik/iq8PmGS0KkaWUYP2lT+aX9P9All2Z4
zXH1+WH908S8B/s9yvcJc+I23/N8mn27b3b/AH3/APiK9j17WPDnwf0aKXXovsyKv+h6Hbpsln/+
JWvMfEn7S2taw11Z+AtKj0G0+419N893t/32+7/wCvPb/QWe8TV9cvrnWNQaVvtlvdxSo+7Z/f8A
4l/+LSvWqZZiMdVjXzyrp9mnH+vzNMNPD4OEoZVHmf8ANLb/AIPyNPXtY174665ca1qqtZ+H9Nif
yre3+RIk/wCeUW75d/8AtV1+m2Evh7S9HttKgaZNU8rzZUbykiVU3/733N/z0JoM81hdxaDfSPpj
RLcWdjcLvt2X+5v+8vz/AO3VjTdV1DW9ctFfT54U0ltk9xcSpvbdF8+9Ff8A3K8/GY6eKj7Ojy+z
p/Z7aaX21v8A0z63LMDDL5+2xHNKtU+13115bbKxn6PrGkeDNe8WtfSx2d35qvFC/wDy1iVPk2f3
v460PhpNPZ6bFbXm5Jrr/Sl/dbPmbe7/AO9/B/33WFYeKrzxg17cz6ZpeyBovKuLiB5fIVv9jZua
ul1jVdQTw+/iGLT2huLewuE+zzffib+//u/JXn42n7qw9SP7ypyxl73WK0PRwFaHM8RTl+7p8zj7
r2k9eb9P+HtlaDbah4zW71WfU9QsP38v2V7edEt4lV9n3P4v9rfT9Km+z6o95PrC6lqd0v2WK7mt
Xit4ol/uf3t7/wBx6sTQro/w+0eKCXzrSVovPfds83zfn+//AAr5rpu/2a0NS1v7ZrKaQ0E9yjWe
/ZabNk7fx/O38KVjOdSUqipR9zXt7qX9bG0aUIxpurL95p3fM5fO3z18uhn2FzLqXip9M81Zre1l
aVrhF/esyp8m9/4vnd/++KxNb8eaho9+mmNeRu7T7PJS1dLj5X++6fxb6t+MLO8Tw5ca9plzc6b5
W5/sk0Wx4Gb/AFuz/gf/AKG9aWm2ctnb6Vrixalf3F1L5t0lxs81d0Wz7n/AE/8AH66o+wpxjXqR
jKPw8v8Aej8jlqfWpVZYalKUZfFzf3Xp3KX9iTpFcarJA1trF1eOlnb3GyXzYv4EdPurs+f7n3a1
baa517XnZV1DSklgWKeZFT5ZV+bZ8ybl+/8Afqv4k1hbnS/7asW8lLeBomuEuYt67v4Nnzq38NW/
t95ZxW9tpixwpfy+VA93FLvX5N7u+7733K4pyrVKfPKHve9H/D/w2/3np06VKnW9lGUuX3Zf4v8A
h9jkvHlzc+G/Cup6LOrPp8rbLO4Zt7/wO+/+9/HXYfs/WbW3wvin+ZEuNTun/wB7akSf/F1w/wAY
9Q1fR9Gi0q5vlv7e8lSXznVEl+X76bV/h+5Xq3wxsToPwn8NxzRNDJLHLet8v/PWX5P/ABzZXtY3
93wzJvl5qkv/AAL+rHw1a1TP7Lm/dw+19nXb8dDp03/xVXv9yW+6Jtkq/Ov+1T382FYolXzv99qq
a94kg8AeFbvxRfbXli/dWMP964/g/wC+PvV+VYHCVcRXjSpfaPoZTjCHPL4Tz/4zfYdN+PGj3MDN
9ta1ifWIUXfsbZ99/wDxz/vit3WLNr/VrKD/AFO1Wl+0Qyukq/cTYn/fdeZeD7PU0i1jxHqu6a91
mzuniebem5vv/wDj/wD7JXoD219YappmoXl5HN/y6ypDFsRFb+P+999E/wC+6/Q83jCNalTjL3qc
XH/FL/gbG+RynKjUqSj7tSSl/hjpv6rUt3mlWdtpd7595c+UsW9pnneV4tvz76taDqTalptvLP5f
2tot7Ijfw/3/APgdV/7E+wXUt5pjLDLK26eGb50l/wDZlb/cql4bs10vw+7fZvsF637rzpovnZmf
aj/7v3Pkr5eSp1KPxc0uaP8AX9XPsVUqUMTH3eWPLL+v6sZk3hu28VaTqukamq/2mt01xv8A977k
qf7Oz5f+AU2HTdI0q8TTLHT4LnVVnbynu4N/lKuz53/2dn3f9qmWGsXKXUsFz/aX9trbb53eCL91
Evzvs2/33+6/+xVtIbHW/D9vc600b3HlMkT3E72/nqvzo7/+hV7zVem1CrL93/LH+aXX00PnLUay
c6UY+0/ml/LF/D1113NX4Gpc3/xQ8barczrcvpdi1urouxN33PkrvdB1VfD1hquuffewsbq9T/eV
Pk/9krmPgJbQaP8ACDXdT+b7XeXjefcP86Mu/wDgf+L7lJ8RfN0T4LeI7mX9ylxaxafE+77zNKm9
P++EeqxcPrGcUsPH7Mox/wDAdP0PnuaVLBOrL+WU/wDwK7PN/gJYS/2Rqupy/fvJ/lf+9t+//wCh
1t+IbBY7fWL6LWrlJVVUZEVFRv8AYf8AvL8//fNZ/wAK/CsS+Erf7TPJMjN5rWm791ub50/8c2Vt
wvp9hqUt5qGnz2dx8qL5y+bbxfwo6P8Aw/wVpmWI5s1r1qcub3v5f5fU9rK8Py5RhqVSPL7v8z+1
f3tCGzvG1L7PoOoS/wBmy28SpKj7N90y/wDPJ/7vyUeKr/V7a6ddKuY4bfTbPzZ/O+d5d29E/wDQ
HatDUtb0y5tUg1CJdnmqk8NxsTyv7j//AGaVy+vWGmX8tpeWOp6hePbzrb/Z4Zf3vlM/8Dt83/A6
48KlVrxlVp8sf8PNHm/4Pnt3OzGOVKhKNKpzS/xWly/8Dy37GnZzXl54StLaX7NYaZLarFLfXF1v
f5v7n+1VfxDc2L6hpn2mC7toom+ztb/ZX8qL7/zo6/xfJ/BW3Z3ljqWh3Fnp8EcKWv7qW0u22bV/
j37d+2uR+06npul2+qxW0E13LLL5VxcTvcOv3/k+bZtXYj/ceujD0pSqy9zl97/Dv/X+Rz42fsqc
Y83N7senNt939bmw2sQTeDdTn/s+SGLz/K/4mO9H+Z0/ey/xfJ96s3QbzUNJuri2vNVuYXZfm/0W
W4dZd7omzdv++n+fkq1MmnzaTb32tav526dfNeZXTym2fPF8v3aL/wD4rCLUNasZV+xRKqQb1ffO
0W/7u19y/f21tT9lTjKlOPuyl8X97TTVHPUlVqTjVhL3ox+H+7rduzL1tc3LxWX27Q7ZL2V2lWFG
/etL9zzdmz5f++/u10Gq6xZ6bbvFct++li/1Sq/73+DYn/A3Sq/hi2imV76Vbl9Q/wCPeX7WyO8W
3+D5flqpr14s2rafE0Wx7W8t3+0P/CrI/wD6H92vCqNV8T7NR+E+lpKdDC+0cvi/rXYisNN1CzWL
bt82ztbiJXm37F3bHiTf/Fs2ffqXwxcQeJLi41dYGSJZdlqjrs3fJ/rf9v77/PVfxh4nX7HLp9is
813LL9n+VdiN/fiSX7u7ZW3qrtYWcV5FL5MVr87ROyIjL/crScqsqdpR5ZVPh/rzZnD2Ea3LTlzR
p/F/Xkkc5omsLNYSxWmkSX+pxN+/m2o6LdN9/e7PT9Ymg0rw++nwXP2n7HarFs8p3TzV2bN7/dX/
AHP9upbbUvtOtf2nBYyebdWvlWtui/PKu9P3sv8AdXf92pZtS8NWcN7PLc2P2iWJvtSW8/3v7+z/
AMfrpl7tazpy/wDSveOOP8GaVSPb3vd93+rGfrHm22uWn9q3lskupQfZ/JRX2QfOnz7/AO987/P/
ALlN1XdpupS6V4enjhu4rZXnhml+eVfuIif7Wz+P/cqjonhu5vNUeCW51JIns5YpX1Bon+8iImxF
d/8AYb/gH+3WnoPhWzvNDeBv+QnFP/pU1x+9fzVf/wBBf73+69d1SdHDxi5S5uXy931t5f5HnU6e
IxXMlT5ebz973ekX5/5nOaPpSpFLtubaHbuRnuN6JZxM7o6P8+7c/wDv/wAFbdnZ6RqVrb6fLFqF
+lvAqf6cqokEWz5Jd+z/AGKmS5XVfE1vBuhe4ivGS8S0+TzfKTfE7p8/3H+WodVvPsd/qH2xp0u2
3XXkv89utv8A6pJdi/M3yfwPWs61TES5F8XxHPSo0cPT538Pw/1/XfojT0e/ttB1LVbO5nnvLtpV
lidIvNlli2IifdT+DY9cV8b0ittBspbGdvsl/P5rQo37pvk+/XRaJZromh6Pq9nFPNLa7re8RF+e
WLe+99n+w/zVyXxmSL+w9MnsbmK50y4uneDb/Czp86J/s/8A2ddWUU4vNqcoy+1y/wDby/q6ObOq
1RZLWhKPS8f8L8+vZnvugpLbfC/wPE23f/Znzf3F+d6Hml27VXZL/fb7lXdPRU8A+Cv+wSr/APj9
ROiuu1v4q/O82qf7fV5v5i4R5YqJS2S2tqkW7yUiXZv+/uqxDbfcaVmml/26EtlTZ8zbF/gdt9Mv
LloVRV++39yvO5pVZ8sQHpcxTb/KdXevOfj1pb33gN7ptrvZXUUvyL/D9z/2evQ7aHyfmVmdGX+P
/vv/ANnqv4h0eLxDod7p8v3LqBoq9HLcXHL8wpV4/DGRx4/DfWsNUofzRPjrT9Qu9Ivlura4ktLh
fuvE1epeFfjxKmyDXoPOT/n7t1+f/gSV5Bkt70bSPav6qzHI8DmseXEx/wC3vtH4plefZhk0+fDV
OX+79n7j660fXtP8QWvn6feR3Kf7DfOv++n8NaFfH2n6lc6bcLPazS20y/xwtsr0fw38dtTsEWDV
4F1OH/nsnyy//EtX5DmvAWJw/v4GXtI/y/aP2zKPEbCYj91mEfZy/m3j/me+wv5MqN/BVrzoLzfE
3/Aa4rw98SNB8T7Ftr5Ybj/n3uPkeulr8vxOCr4Spy14SjI/QuTAZxH29Crzf4TiP2jdK+ImrfD9
F+GtxMmqrcr9sh0/5b6eD7ieU/8ADsf5m2baqeEfHnjr4A/AXTLPxnPHrHj3Wb6W6gTVmS9e1s/9
pv4vn+b77ffr022vNnyt86VS8c+AdP8AitodvY3Nythqtru+w6g/3P8ArlL/ALO/+P8Ahr7TIM7o
U40svx1KPs+b4vtHxeb4DF4WlV9h8XL7v9dzynSv2lviJqUrrp9jpc0yrv8A3OmJvWvK/FvizWfG
2sS6nrl/Nf3z/wAU38H+wqfw11Xh9J/g78QLiz8T6VLDdxJ5W/8A55bv41/vK1eu3/hjw94w0m4a
K2sX+1L8t9bqm/d/f31+kYzNMHw/i48mF/dS+GUT89wOU4viLBSj9c/ex+KnL8Dy/wCBukaVq0+q
/blWa4RF8qF/7v8AG/8A6DXe7NQ0HXpdP0+zu/Kluorr7R88qeU2xXR/++X/APHK8YvLPWPhl4qT
5vJu7dt8UyfclSvbdH8WWfia60W+tJ2dZd0Utojf6p9n332/98/8DrwuIqNeWJ/tGjL2lGpH5Rsj
6HhfEUI4b+zK0fZ4ilL5yu/+CUb68/sfWdQngsY7nw/eN5U8KL/EqO8sqf8AAKiv/Cty+sy3NnqC
vcSwfarX90jpe7f4Hf739z7n3qLmw1rQdet4pbmO8tJZZZbXf+6iWVt/30/4G7ff+aotHub77Bp9
jp+oWmpS2EC3S7NmxWX5XiR1+X7m/wC//wDs+DGnJQjUoSj8Pxf/ACX3a/8AAPpJSjzSp16cvi/8
B9Pvdv8AgmxNrbIz61Y2zb2ZbK+tLtXi8hvv73+T/brVtrO+fWfN1C2W5R9yQPDLvigX+PejbNzf
7dcZf3K3lncXO77HFqX72exu23xM3yb3i+5sZNifI9dtpXjDTNVW3VZWtpZdyLbzffX59mx/++K8
jG06tOn7SnT8v8P9a/I9rAVqVat7OpU8/wDF/wAPp8zmdU0GXTbi9s9FuWe0t7VrhtMuP9It92/f
5Xzfd3/w7KvPZ+FbbQbS8+x74bxvNghtGZ5WlZPuJtfdW7cu2j6o943/ACD7hf37/wDPJl+4/wDu
7P8A0CqMfgPQZrr+0LaBoZWbzVmt53Tazfxp8/y/8ArKGPi4R9vKX+KP2v8AF/WxrPLpxlL2EYyv
9mX2e3Lv+iucrpttpVzayrqEV9eS3F5Lb2emPdO/kL87In3/AO596u1h0fzvDP8AZ983yNFsl+z/
ACbV/uJ/s/w1YsNEttNuJZ13TSsqpvmbe6qv+397+N6NW0uXVW8iWdU0/wD5awovzy/7Dv8A3a58
RmPt6seSXLH4v+G/rXqdeDy6eDp88o80/h//AGv606HJeEvsOvWdxp+lWP2PQkZklmdd73W3Z/G3
9/561fHM0Gm6Gk8U8dtd2H+kWqf7v30/3dm9asNo8EN/LHY3Mlhd7VlihT/VfL8v3P4vuVy/i3Ur
7VryXT4ND/4mC2rRXVwl0nlKsqP8m/8Au/Pu/wCAV6VL/b8ZGpCXu/FLml+d977Hl4qUsFg5Rq/x
Je7zR/S21tzA8Ewr8QvjnFLqtm1zaQLLdfZLhNieVFE7xI6f3fuV71eX7XN07Xk8abtr7NtfPt5r
Go/Cnx/aeJ7OKDUrK4g+z/N8qXC+UkUqf/Z17d4d8ZaR8Q/Db3+kpPDMkqxXmnTNue3dvufN/Er/
AD/N/sV7fFGFqYjDYfE0I/uIxUf8Mj86ympGlia+GxEv30pOX+KJ0mm2baleRQL/ABfff+6v8b14
5428Vf8ACzvidFbWltPeeFPDP7qKG3VH82X+++5/43/9ArsPi14nufBnwv1C5sf3N7ql0tksqN91
dm9//ZK5X4Y2en+GPA1vctOu+6bzZXf7/mt/BXi5VQ/s3LpZhy806nux/X8D6OMY43GxwPNyxj+8
l/h+zH79xmqvA63GitbTp9nX+0LW3m+TdF8/mxJt/wBjf/33Vj4r3N9/whv27SJ2/dSrK3k/xRf5
2NVvxC8d+tpqtnLsltZWiZ3XY8Df7afe+/8Ae/2Xes/w8+pzLd20FzA9oq/uNMu1+fb9x4t/+w/y
/wAVOjK3s8Z/z7l70Zfie5Wj/Ewn/PyPuyj/AOS/5Ghput6Z4wiSOdvO81vNtUTej7dn3/l/uPvW
maVo8U3ijVYmubv/AEf7O6o87v5q/O6O+7/bT+CmWCafZ3WlLpEEmm3G5bWWxf5H8r53+dG/4H8/
+3TfFWpT6JrNxLZ/furWJ5/m+dVV9m9Pv/3/AO5XPyupiJUcNePNH3eb/EdDqJYeNfF8suWXvSj/
AITj9bv9XvLd7yWdU23n9n3Twsiuy/7f8O3ej/3vv1a1XVdXs9L1W+1D7DeSxWP2KWZPkRWb+DZs
+Zt7/c/ho8E3k9hLqd9q+hyQ3DTqljC8D72fY/8AG38X3PnrY/sS+8cfEvw/4VuZ2m3N/aF4iLti
iX59if8A2b19WrQr+xlGPLH3vybt+XqfHKLqUPrUakr1Pd5fPZXv9/oeoaJpTeG/hV4P0H7krwfa
JU/2nf8A+weuH/aNv2m0vwF4aiihfULq6a9/fL8m3fsRH/2fv16hfv8A294jdbb/AI91ZbK1T/ZX
5K8a8eeJ9K1v9oe9lvL6C20zQYl0+z3t95l+T/0N3rw8lcsTmFfGr3vZxlL/ALeHmLpqnDDKXLGU
ox/7d/4ZGslxLpVhaXkUC+arfYp7G3X/AFrJ8nyf5+7Vq21tks/K1DT757ht25Psbun+5vX5WqLV
YdP+x3e2eymSWf7Q32i62JE2z76bax9E+I2i2FvLFfa5bTRRN+4m/wCWrL/t/frzlhauKpyrU6XN
L/yY+zeMp4OtClUqxjHl/wC3f6/rqOs/D1jqviaKWfT57OKzi82C3uHd/N3P9/Zv2oqP/BWt4q0u
K/1bQpdzQ3CzsizJ/D+6d/8AgXzpWDc/FTwnDqX9of2g0zRQfZ1hhgf+J9//ALLWVqvxo0F9Wsrq
CC7uYrWKVvuon719i/8AoG+vRo5dnFevCpCnL3Yv8vPuedUzTJaFGVOVeHvSX5rt2NCw8AXNt4m/
tOBWs7iKXe373/R5/wDb/jb/AIB/4/Wn4k0qzs9Jslnnlub21Z3ihi2/vWZ/n+WuRm/aBZ1RbPQ9
7sv8c/8A8SlY/wDbfizW7+W+0jwdI7ysr/udMe42t/fT5K+ghlWdYypGpjXy8v8Aej934njYviLJ
qdOVLDSlU5v7sv8AI9Gh8JNf/Z9TubP/AE2W6+2ywu3zr8nyRf3f4ErVutblTS7SfStPWa4up/K+
zzfutrfPv3/7XyV55a6P8X9fv7jTGgu7C4aBbiWG+WK12xM+zf8ANtp//CnPiIk6NA2k6O6/J/o+
pxJu/wBt9rVjUyFuX+2YmHu/DG/umEeJKdPTBYafvfFKy5vU73VoZXt/P1e5js7KJldobTfvl/uI
7/e/4AlZUNnLc3n9oX2kal8zK8CQzp/qlffEksW//gVZ9z8Jfik9xaXi69o2pXFv/qkS+i+X/vpP
vVF4gm+K3hvS3/tHw0zxL97UbSLzU2/8B3KtcUMoqrlp4etTlL15eU7J55QqSlUxFGpGMfLm5vzO
gsLzSodJuLHU/LTzZ7h2t3+fbuld0R9v8X+xWe+j6NrF4lttvvKtYpXnhuJZWddvyImxvu/f/wB7
5K4y5+MFi9nFpkFi1taReU/nO2/5l2O6P8n9/f8APXV6D8S21WKW8i0hZl2r5r6e291l/uPu2N/c
/vVlWynMcNGVf2clzf3joo51lmMlGhKpF8v919CvN/adzf3v7qO2spWiT7PNdfZ5fs6/c2J/Cr/J
uroLCwudVW40XV9DtodKt9qQPDO7o23Zs/z/ALFZUM2r+Oby7sdQ3aJbrB81v9l+efc/3/m+7XRf
2lJpX9oWf2ZXltYPtFrCjP8AvYv/AIr/AOLrz8dUq8kaSjH2n92/u7WlfuengIUZylVlOXs/7yj7
291bexX8W6lbWGyzZY7N7xfKlvnX5Ik/3/7392jVEl0rZrUCxvcL+68mHf8A6VF/An+9UVhqV9rd
vqESxLfxXDbFuEZ4rfbs2Psf+L599EyaH4YW0utVvraHULWL5pvN8rzfk2b/ACv4q44xdPlo8vNL
+X4ub/Lsd8qqr81bm5Y/zS93lt+ff8ypbI2pXGqz2atpSW8sUstvfNs3S73lff8A3V+dPufLUT2c
WvX9peXlt9jlv2/cTff2yr9z7/3ldP4P9irEN4utxaneS6fPNpmpRKkX2fZLuRd/39v3W/8AsKr+
Kryf+yNK0zUL5dNuJYmuJ7hF3uvlf3Nv8W/Z8/8Av13RdT2/s4+7L/0nTX11X6dTzqvs/Ye0l70f
ujLXT0unp9/QPCPihbDSfsy+frd60rSqlpFvdVb5081/uq1cD8TrBbbwlpU63y3j3V5cXDeS37pW
b7+yvU7DR59E0ZF/tODTU/iRIE+zru/ufcb/AIG9ea/HLTYtHtdEggaTyv3v3pWf+5XuZHWo1M2j
7H7Uv/bX5fkeDxDRrUslftvsqP8A5NJebv8AM+jU8+HwX4Ni2r8ujxbt/wDwOsxLP/SkWSXztv71
kdfu1u3kOzw/4UVW+T+yYt3/AI/WUjxWcvlMux2+6/8Az1r81zCUvrdU7JR5bD9ltDcbtq+a3/fd
V9Sh3+VtXfN/c/vf530bFvLp2VvkXam9PublerWzyd7Ku9687m9lKMvtEDUfyV+ban8fyUfaVRtr
Kyf760I8VyqS7VdP4X205037/wCN/wDvisvd5veA8iufgbpnie11C+S5ns9QuLq4dXT54vvv/BXl
fiz4X694PffdWvn2n/Pxb/Mn/wBjX1Do6NYW8tsyq7xM0qon32Vn3/8AxdafyzRfd+Rv4HWv0fCc
a5jgK8uf95S/r7R83mXDmCxkpe7yy/unw93y3NDEfw8V9U+Kvgz4c8TO8/2ZrC7b/ltafJu/3k+7
XkXib4C69o5aXTdus2//AEy+SVf+A1+s5VxrleYe7OXs5f3v8z85x3DGNwvvUv3kf7v+R5n8vrXV
eH/iV4h8N7Ut79p7df8Al3uP3qVzt9p11ptw8F5ay2sq/wAMq7ar8dq+urYbCZjT5akYyieDh8Zj
cuqc1CUoyPd/D3x302/VY9VtZdNl/wCeyfvU/wDiq9H0fxFZ6lF5un3kF5F/0xbfXyDuK/d4qWzv
rqwuEntppbeVf44W2PX5zmXh/gsR7+Dl7P8AFH6Vl/iHjaUfZZhTjUj90v8AI+xPEOi6R4801LHX
LNbxIv8AUTbtksH+4/8A7J92vn3xB4Hu/CvxEtNA8I6pdalqDL5qpt+zvE339j/Ntb5aj8P/ABq1
/R9kV3t1a3/6a/K//fVXvhHqtnfePrjXNa1GOG9bc0UMzbNzN/8AEVx5fl+a8P0a/wBal7WhGPux
+Lml+fqGPxmWZ1WoPL/cqSl/hlH/ALe/IyPHmteKJLVNM8VaQ1tdxNuiuLi1eJ0/v7f4Wrh1ma3b
dEzI6/dda+3/ADor+z8ieKC/sm+9aXapLE3/AABvlqlYeGPC+jyvPp/hXSbO7b/l48jzdv8AuI29
V/4BXJguOsBh8PKlUw3L/dXwkY3hnF4jE+2nX5vX4v8AgngWj/GZptN/s/xRpv2+3df+Pjb97/fT
+Or/AIes9D1jwzcf2ezQ3dvLvim83Z+9ZPufc+78lfQF/wCRrdq9prFpbaxZN/y73y70X/c/u/8A
AK8a8Yfs/XNhM2q+ALyd3+bdpNxLtuEX/pk33ZV/2Pvf71ceBzPKcx5qWHl9XlKXNy83uyPdqVc0
wcY+2/2in/h97/g2+8sWbLf3GlSyxSTW9xut59/8TbPKSX/gf92sx7/+0riytmiazu21H7PBcQy/
vdqvsdHf/c/jrk5PiRrPh61XQ9Z0qWzltXb76NFNu2P9/d/tvurauvHGh6lZ6fJpty1nqFr/AKPF
aOnlbtyOvm7/ALqsjPvroq5Ti8PUfNTvH7Mo+93O6Gc4LE004VOSX2oy919L/wBdz0h7+XR9X0+z
uZ2uYrpfKV32b1lX+/8A7/8A6FVeG5s9B1TU5JWWwiXbtt0/i3P/AK3Z/v8Ay1Elho//AAj975F8
t5utWRrh5/tTrt/4H/wKp7mGXW9BsZ2toL+4+WWVIdnzfP8AOiu1fAunCD99e78Mvs/12P0ONSVR
e4/ej70ftf8Abvfz/Ayr/wAXXl/qV3Y2M8Fn9n3bXeVEdmV9n8SbVX+L/gFdNHqttbLaQXN9G9xK
q/P9xJf9v/gdZKarpkOk3aW1itm+msvn2k0SJtXf8/8Ast/H9yti20SxhilWKBXiuFVXR23pt/uf
N/D/ALFRjPYcsY+z5TbA/WZylKNTmkPv9NW/8plbybiJt8U23e615/fyWMfjSK+16z8lG05nl85X
2PcRP/B/e+SutfytV1m4gublvs9uypFbwts3NsR33/3vv0/xbojeJNNfSvs0bxXC/Ndzf8sP9tE/
iatMBWjhasaVSXuyj/4DFmOY4f65SlVox96Mvh35pIyfGGj22seDbu51yBUmt4pbiLYz/uPk+T7v
3v4Kwv2Z1lXSfFc6wM6PPZpv/wC/tUviReanpfh24s9Q8S2z3G1YktLSLbNOv9+X563f2afN/wCE
J8QBVba2p2v73d/0yl3/ACf98f8AfdfcwoTo8NYmU5c0ZS93e2/S5+YZlXpYnPqEVHllGL5tr7db
Fj9pZ/sfgnwvbbm/0q/uJWT/AL4SpfCWlaVNcW863ltf6hZxf8u+zZEv3E+6nzfJ/fqD9prRdSv9
C8Ja1bxSTWMEUsU6J86W8u5P/HXrM0rxPP4z020vtMnk0rXV/dS2kK+akq/33T+Ffn/9Drhlh3PI
sNClL+bml/L6npYGrClnFd1I83uw5Y/zenS6Z0uvaP8AbLe9vNMvG3/flt0VJUlli+5v/wC+Eqvq
Un9m63p95FEqRXkqys7/AMLNsR0/742N/wBsqt6bf6R4blu7O51eP7azfaJ3uGRHZmrn/GHxC8Oa
lby6VFLPf3f34vskDv8AN/BXz2Go4mtUjSVOUqf81uh9ji6+Do0ZV3UjGp/Lzfaidrqujrf+TKr/
AGa9t/8AUXCL86//ABS/7FcVrEOq+Ktct7aW2k0pLWJftUzrviZd+99j/wDbJP8Avv562PD2lfE3
xVYS/ZtFXSrLym8jUNT+SVv7n8e3dWZ4G+HS+P8AQ/7X1zxnq0P2h2t7rTLRfn3K+3Z/d216GFwb
wEZ1cVVj7vw9eXm/D/gnjZhmlPGKFLD05e970vs83L66/wDAKXi34i6DDeWl5FqH9pJb7t1jCz7N
330f+79+ut+AOianDpfiDxxrTSJqGqKtrZ712fK333T/AIBXR+HvAfhDwkqf2V4ctJrhP+XvU1+1
S/8Aj3yrW1eX9zefNLKzuv3f9n/cWuHF5zgqOFlhMBGV5e7zS7Hm8mIr4j6zipR/wx+Hm25tSbwf
fxaVqlpeTqzpbztu2f7715p4k/Zp8Oa94qvdTg8YyWen3UrXH2R9OZ5V3f7e+u1s5l3NEzfOzM6/
7S1bfdt+SvDy/OcblEpfVvd5h4nC4bGU408THmieaQ/su+E4Vdp/GOpXP+xb6cif+hPWxbfAH4b2
6/NFrt+//Ta8SL/0FK3r/wAQ6foP2ttQu4LNPvr50qJu+SuK1r47+GNLZ/sbT6tL/wBOybU/8er6
mnnHE+Ye7hlJ/wCGJ4VTC5LhP4iiv8X/AATrYfhj8NLPfFB4O86Vf47u+ll/+IrSs9E8OWDRS2fh
PQof41d9OSXb/wADbfXgWt/tFaveSu2mWNtYfLs3v+9f/wCJrgtY8eeINeL/AG/V7udG/wCWPm7E
/wC+F+WvpaHDvEmN/wB8xPs/+3v8v8zxq3EGU4X/AHalzf8AbqR9a698Y9I8Kxfv9T0+2df+WVjB
F5v/AI6leWeKP2sdXm/daL9pT/p4u53/APHEWvC7HS77WJfKsrOe8l/uQxM1dto3wN8W6ou+Szis
E/v3cu3/AMdr26OQ5Rlfv5liueX96X6HlVc+zXMvcwlLl/w/5mRqXjzxV4w8QfbH1C+udVuIvs/+
j7kdl/ufLWh/wqnxxfxefLp8/wAzf8vE6I//AI89dNJ+zvr9usUtprFo8v8AwJNv/AqZHYfFPwkq
eX9svLeJvk+dLpP++X+au2tm+DrRjHKalGP+LQ8+GBxUJylmVOpL/Dqc5D8PfH+j72tbO+tnX5/9
Huvn/wDHXqax+J3xE8G3SN/aepWUq/wXi7v/AEKunsP2gda0e4eLXNDV5f4tm+3f/wAers9H+Onh
PXv3V8zaa/8Acu4t6f8AfaV49fMM0o+9jMBGpH+aP9M9Cjh8DP3cLi5U5f3v6RwEfx6g1j5PFXgr
w/r0TLsZobb7LL/32vzU6F/hT4kl82x1DXfAF238Df6bb7v975Wr1ibwf4J8VW/nrp+l3KS/8trT
am7/AIGtcvrH7PGg3+99PvLmwf8AubvNT/4quSlxTlXNy1I1KMv/AAKP3f8AAO6eV5mvejKNb/0r
7/8AgnH3ngbVdN8TaKvhXx7aeJNQ1Zmiie3ndXXb8/73d91f9+szxDf+I/BmrfZvFmhyJLFP5qo7
PFE2776fL8rK/wDsVZ1X4D+KPD832rSp4r91+69pL5Uq/wDfVJZ/Gbxx4T/4lmuRrqtl91tP1618
1G/77r6OjUw+PUZYSVOt/wCSyOF4mthXKNaMqP8A5NH8TpdH8QweKpU8/wAX22lIyr/oOn74n/3P
Nl/9kottK0ia6vdIl0O5sLv78Gpur3ry7H+/v2VQk1r4U/EJUXU9MufA2pf8/Gnp5tpu/wBtKtW3
wu8beG7V9Q8D65aeMNKi+ZodPn3v/wADt2/9krxpZdGnzLmlTl9mMvd97/EtH87n1+GzqM1erTjW
j/NHWX/gL1XysaFtf6eipqGmanHoN79y6tJbV/s8rL9/5P8A2dKsabDrmt6s+r7rS/svIa1W38p7
dJ1bY+9N33q5y2+MdykT6Vr1nJo+oeb5UtwkTp5S/wAfyfe3V6Xo+t6Lc2cK6ffWj26xfKiSp8q1
8fmFPGZfHmqUL83u83xe762+7U+wy2tgczlyQr25fe5fh970b+/QyUh0p7OVW1C+Syi/1+n3DP8A
Kv8At7vm2/8AjlcL8adFghsPNgeXZZtEiw+bvSLzfN37P++Er1XUv7Kkt3ub6K0mit13tNMqPtWv
Dfid4g/ti3VmXZ9vn+1QIv8ADbrvRN3+29dvDFGvWxirxUuWP9flcx4ojQo5bOFRx/u/162PqLzp
ZvDnhTc3z/2La7kf/cqlNM22KVf4mVNn+9WrqqNDa6FFtb91plun3v8AYrHuXlSL/VL95dr/AO1/
uV+cY/3sbOQpR5bRLCJKjfe3028dktX/APZKYj3LxfvVjtn/AN7fTLa5a8iRtuxd33/73+5Xncsu
bnIJk2pEkSfudvyKlD2yv/EyP/fqWuK+KnjyDwPoL+Uyvq11/wAeqf3f9v8A4BXTgsLXzDExoUPi
kYYmvSwlOVer8MTr9esbHwfp1pq3iXVf7FVG/d2qJ5txdL/Gip/7NWfpfxI+H2tTvHa69PpcrN8n
9rW2xG/4GtfNeta5qHiPVLi/1G8kvr2T70srbmqlXztPHxw9KOGpx5ox/m3P6nl4f4LFc1TFy/ey
/l0ifZVz4ZvprVLmxlW/tf4bjT5UlR6xLz7TCtxt2ptX+P5NtfL+i6/qvhy5+06Xf3OnT/3reVlr
03R/2mPEccSQa9Z6f4kt/wC9cReVcf8AfS16NHH4WXxe7+J8NmHhpi6XvYOpzfgeh3OiWN/bxfbL
ZbmLbs8m+l81P/Ht9cfrfwH8L6w+6CC50qV/+fRvk/74bfW/oPxe8Ca3GsE8l74ckb7y3Uf2i3/7
6X5v/Ha7Oz8M/wBpWv2vRpYNVtf+fjTJUlT/AIGlfSYXNMbh/ewleX/bv/yJ+U5vwricP7uPwv8A
X+I+cPEH7O2p2qvLot9BqSL/AMsZv3T/APxNea634d1Xw9L5Wp2M9m//AE1Wvsqa28nUts8Xkvt+
V9ux6ims4ryKWKdfOil+T7PcLvRq+4y/j3G4T3MZH2kf/AZf18j81x3COFq+9QlynxTgvScLwea+
jPE3wL8P6ozy2Mc+lTf9O/72L/vj71eZ618EvEulR+fb26atb/8ATp99P95G+av1XAcV5XmEf4nL
L+9/Vj4LFcP4/Bu/LzR/umH4a+Imv+GXQWOoSeUv/LGb5kr1bw5+0ZbS7ItdsGgf/n4tPmT/AL4r
wq+tJrG4aC4t5LW4T78Uy7XWo/m+ta47h3Ks2XPOn7380QwufZhl75VL3f5ZH2Loni3SNbsPN0q+
jvEiX7iN8/8A3xW3vXzfK/j279lfEdrcSWc6ywytBKv3XRtrV6F4V+Omv6Cyx3bLrFv/ANPH+t/7
7r8uzTw7r0Y8+Aqc3+L4j7fA8XUavu4mPL/6SfUF5N/aVq9nfRwalaMuxre+iSVNv/Avu14Vpnw9
8OeNfiT4otEsZNN0ewiWKJNMl2bZf7/z7/7j10+lfHjw1fWcsjNJYXCqz+TMv3m/31qp8DbBn8Mv
qE/zy6pfS3Ev+6v/ANnvrycH/auR4TE1MRKVOXuxj/i3/JHq4qOFzTE0KcOWpH3pS/w/0zK1L9ml
UVJdF8R7Jd33L6DZ/wCPrv8A/QKz5vhv8VPDdui6ZfLqVuu7b9hvEf8A8cbY3/jle7PNslRdrfNT
q4qXG2OlHkxdKNSP96J0PIqFKXPhpyp/4ZHzar/EDwxcPfal4avJ4vN3u95pzMm5v7j7fl/4BWrb
ftCMvy3mi/Ov3vJlr6ChuZbZt0UrQv8A7DbKfNfy3LJ9paO5f+H7REkv/oVddTibKcb/AL3gv/AZ
cpvh8PmmA/3PFy/7eipHzf8A8LmsZvtbT2Nykst0twtwkqO8W3Zs/wDHKf4t+Nk+t28Vj4ctrmG4
n+Rndd8v+4m2vernTdKe1dW0HSZk+/s/sy3/APiKm0+zsdHukn0zSNL024Vflu7Sziil/wC+lSui
OecPRlGusNLmj/e90JRzuVOVB4mPLL+77x4l4b/Zw1GWWK68WXzWDv8AM9jb/Pcf8Df7qf8Aj1ev
6Do9j4e02LTNItls9Nt5WdU3b5Wl+7vd/wCJq05ptivK27++1Mtv9Um5dn8ex2+7XzObcS4/Noyh
OXLS/lLweVYXA+/SjeX832i3Z6reaUzNA29G+9C6/I3+8laf/CQ6ZfrtvvD2mzW7fJK8MXlO1YlG
xfN83+Pbs3185SxlWjDkhM9+M6kdYyMfUvg/8Mpr/wC3LpGqXL/8+815sird019M8PbItF0PTdE/
uvbwJv8A++2qunyNt/gqK/1Kz0q38++uY7aJf45m2JXpVM0zDGqNL2kpHHyUqUpVYxjH5F28v5bx
t1zPJM/3N7tvrh/D6f2P408QaV8qRXDJqUH+0rfJL/4/WF4k+P2g6V8unRSarcL91k+SL/vtq8i8
WfFrW/FWpW92rrprW6PFF9k3q+1tm75v+AV9nkvCua4uMo1o8sZR+1+Gh8tmmeYLDyjKMuaUf5T6
d1LxDp+jq7ahfQWCf9PEqJurh9Y+PfhjSpf9Gln1J/8Ap3i+T/vtq+aJppLqZpZWaaVv43b56AE7
kivt8F4d4Kl7+KqSl+B8niuL69T+BT5fxPX9a/aKurmJ4tO0WCH5t6vcSu7q3/AdlcdrXxW8Wa5v
WTV5LaFv+WVr+6/9BrjulGTX22F4cyvA/wAOjH/t73vzPmcRnWPxXx1CaRpbi43OzTTN/wADdq6j
RvhT4q1pEeDR5kib+O42xL/49VPwf4m1zwrcPPpC73b73+i+bXYP8cvG0PzS20Gz/bs3rlzHFZjT
l7LLo0/+3pfobYOhgqi58bKX/bsTT0f9nO8f5tV1iC2/vQ26+b/49Xcab8EPDmgtbyrZyarKr/M9
22/+5/B93+/XCWH7SGqwsi32kWkyfxeTvifbXqHg34qaH42Z4rOWS2u0Xe1vcfI+2vynOq3FNOPt
cR/D/u/D+Gp99lkMglLkox97+8dLZ6bBYW7wRQQQxbvuQrsSptm+NImbfuX79S2ytqUqQQRNcu33
UVfvVR8UfELwt8Oo54r6RNb1xV/d6Za/PFE3/TVv/Za/LZSnU/e1p8p+mZflOJzGp7HB0uY6HSvC
uoalC89tH/o/3N7siJ/wCpG8G63FvZtPmKf7FfK/jr4k678RLxJ9XvP3UX+otbddtvF/urVDT/Gv
iDR0VLHXNQtEVtypFcstcEsfhObl5ZH6/T8Mq7oRlOv73ofUGseHvtMTxahp+9G/guIN/wD6FXFe
JPgV4c1KBGbTJdKeVd6zWn7rd/wH7teaab8cPHmlNut/FN+/+xNJ5v8A6FXS6D+0x4hhVoPENpae
J7dpfN3XH7qWL/ddfu/9816mCz2WGl/s1eVP+v66Hg5h4V4ipSk7RqHO3nwR8Q+HpZbzw1q/nSxN
9xG+zyt/7LUum/GzxD4Yuv7P8WaYzv8A89vK8qb/AOJavqzQ/BGneLPDOl6vo88lnb31st0tvcfP
s3JvrmPHPwha/wBLli1fT49Ssl+fzof+WX+3/eWv0P8AteeIjyZzhvbU/wCaPxH4bieGsRl8pfUZ
Spyj9n4onNeHtV0/xJpcV5pF5vtG/ufw/wCx/s1bvNK0+8094Lm2gubT+JJl3pXg+saDrnwL1z+1
dMl+2aJcNtbf/F/sS/8AxVey+HtYg8SeHLS8sZ4JrSVdvz/I6t/cf/arwcyyt4OMcZgqt6Mvhl/7
bLzHgccsXzYbFR5akfiiclr3wE8Paxvls/M0eX+FIW3p/wB8NXnN/wDCvxt4Auvt2izyTJF/y8aZ
K6P/AMDSvov7TKjbWtm/34W3pQ9+sK7pYpIYv7zLW+A4rzXC/u5y9pH+WXvGeI4fwdaXPCPLL+6e
D6b8eP7S2af8QfD1p4kiX5PtE0Wy7i/4H96ut034G/Dv4kbL7w54ju9Hil+9b3GyVIv9jf8AeX/g
ddT4t8E6D45i231qz3H3Vu4omWVf+BV4b4i8D+IPhfqkV9pV3I8TOyRXFtu3/L/fSvvMvzLDZouX
AVPq9f8All8Mv6/pHg4iliMA+bG0vrFP+b7UT1Gb9mHTYbC6i0/x+v2t12Os0TJCy/8AAU+an+Ff
2adD0TWbfUNe8Rrrdvbtv+w2MDo8v++7fw1w/h79oq+s9iarpUF46/8ALa3byn/74+7XYWH7QPhe
8lTz1u7P5f44t/8A6C9efiJcX4eEqTjzf4df+CenHFcN1qkJUo8vL/Nzf52PWNVv5dSv5rnaqI21
Fh/55KvyIlVE2vv/AL/+3XHw/GDwdeL/AMhyBP8Arsrp/wCyVND8TvDjs7f21Y/7O+dEr81llOZz
cp1aEub/AAyPof7Qwsve9rH/AMCOov8Ab9jm3fc2/cp3nfL8q/JXFXnxd8J2G9p9ajuZV+4lorvX
nni39oa51KJ7Pw9ZtZ7vk+0TfPL/AMASu/BcM5njJ8qpyhH+aXuxPOxWdYLCx1qc3+E9T8c/EXSv
Adn5ty3nXrL+6sUb52/+JWvKvhF4B1H9ob4mS3mrvJ/ZFv8Avb6ZPk2L/BElZXhX4M+IfGV4uoa0
0lnaStulmuG/0iX/AIB/8XX2r8FvCVt4V8MulpbLbWjNsiT+8q/x19/hJZfw6vq2Bl7TEy+KX2Yn
l4bD4niLExq4uPLQj9n+Y+BKKKK/mI/0oCiiigAq3per32g3iXOn3c1jcL/y1t5WVqqUua1hUnCX
NEznThUjyVEetaD+0x4os1SDXIrTxPaJ/wA/0WyX/v6td7o/xq8AeJNq3aX3hm7/AOmq/aLf/vtf
mr5o4+tH6V69PNMRD+J73r/Vz4zMODMmzD3pU+WX933f+AfZFnoKa1B9r0TUbHXbf+/p86s3/Alr
OvtNls7j9/ZyJcfc+ddj18n2eoXOm3ST2dzLbXC/dmhfa9eleG/2kPGuiIkF7dQ+ILJP+XfUoFf/
AMe+9Xo0sww0/i5o/ifmOYeGleHvYGpzf4j07WPD+ma9H5Wr6fBfp9xXmX/2f+GvOvEn7POkXCvL
pV1c2Ev/ADxf96n/AMVXovgz4qeGPiVf/wBnS2f/AAiuqy/6hHn820nb+5u/hatW+tp/D909tfKy
bW2b2/h/+x/26+qwGb5jgP3uCr+7/wCS/wDgJ+KZ5wt9UqewzKh739faPmbXvgb4p0dWkggj1WH+
9aN8/wD3y1ef3ljcWNx5F1BLazL/AMspV2tX2z5Keb5u356paroOn69F5WoafBeRbf8Alsu+vvsB
4iYml7uMp83+H3T84xnCFGfvYaXKfF20rWho3iDUtBuPNsL+a1f/AGW+WvfPEn7Peh6kry6PPLpU
zfwf62KvIvFXwp8Q+E1826tftNrv2rcWjb0b/wBmr9JwPEuTZ1D2Tl70vsyPjsRlGZZVL2kP/Aom
xpfx68S6ft8/7Nfp/tRbH/8AHa62w/aSjddt3o8sP+1by79v/fVeGurQs6Sq0br/AAvTfxq8Rwrk
2M96VH/wHQqlxNmlD3ZVOb/FqfTNt8ePCdzcJK1zc23y7Nk0H/xNaCfGPwhNdRf8TeNNu778T/8A
xFfK2RSV4EvD3K5/DKX4f5HqR4yxa+KnH8f8z61/4Wd4TvFlVdesU+X77tsqwnxL8KpEm7xDp+/b
/wA9a+Qtpowa5v8AiG+C/wCf8vwNf9c6/wDz6ifV918S/C6LcbdetPm+df3u/a1ZWpfHvwvYf6qS
e/f+5bxf/FbK+ZcD1o6dK2p+HuWw/iVJSHU4yxM48tOnGP3n0en7RXhp13Nbakj/ANzyk/8Ai6r3
n7SGgwxf6NY6hM/+2qJ/7PXzyd1HIrvjwDk3Nfll/wCBHB/rbmHLb3T07xJ+0D4h1Z9unrHo8X/T
L55f++2rzvUtVu9UuGnvrme5lb+KVt1V0iMzbURnf+6tdfovwj8Va8qNFpUltE38V3+6/wDQq96n
hsnyGn7vLTPGqV8xzSXvc0jjtoP3afbwvcTLEiPPK33UT5q9Z8AfB2xv/EGsaZr08n2vTWi3W9u3
ySoyb9++vePCvw9sdK/daDoqo39+GLe//A3r53NuNsJl8vYYeMqkv/JdT28t4XxOOXNUlyx/8mPm
7w58D/EviErLLbrpNv8A37v5X/75rtrf9mq0X/j41yd/+uUCrXuusQ6Z4YXdr3iHS9Hf/n3ln3y/
98LXNTfEjwAjKv8AwlUjvu++mnS7K/LsbxrnVap7k40/7un6n6ngfD1ypc0MNKp/e1OK0r9nvw1Y
fNctd6l/12l2J/47XW2HgPw9okT/AGHQ7RHVf+eW9/8Avtq697C2h0t9Yl1C1/4R5YPtH9pQvvVo
v9n/AGv9mvOLn4/eE0bbBoOrTJ/fe5iT/wAd2PXy2MzrMq3+94mX/gR9LlXBNfFc31LB/D/XU7WF
127YlZE/ubdlPrhIfj34Vdv3+lazbf3tksTf/E10d/468PQ/C/VfHkFzc/2Lpe5bqG4iVJVZE37E
+f599eVSUsXPkoPmmehj+Gsyyql7fFUOWJLrfh7TPElv9m1CzgvE/wBtfnWvAPiJ4Gn+FOvafrej
SyfYml3xb/8Alk39z/dr2X4afES2+J3g3TPEdjbSWdveKz+Tdt867X2fw/w/JWF8frm2T4fPFKy+
bLdReQn/AKH/AOOV9zw3jMdg8zjl1V3jKXLKJ+Z53gqE8JKuvdlH3oyOk1jxlc3XwP1DxHo1y1hc
XX2WJmX76qzvvRH/AIfnr5t/ir17wTYzyfsseJVZW+W8iu4v+uXmoteP18FxVh44PMJYal8Meb/0
pn9beFNVV+Ho15R9+Uve+5DqKZT6+KP2cKKKKkDv9H+O/jTw74aj0PTtX+y2cKbI3SNfNVf7itXp
Hwf/AGoNTstStdJ8Yzrf6bK2z+0pV/exf7/95a+eeaSvdw+bYuhKMo1PhPnMZw/luNpTpOlFc32v
tH238TvAFnNZyt5C3OiX67GT+Bd1fL+gzXnwW8fPpF5Lv0S//wBVcP8Ac/2Jf97+Fq9q/Zn+L0eu
af8A8IP4gmWZtuzT5pf+Wqf88v8Ae/u0fHL4ULqul3Gnsu+VVa4064/2v7n/ALLX6vlOPo8lpf7v
W92Uf5ZfzH8bcY8NYjLMU5x/iU/h/vR/4Je3vDE7Myv/AHf4N1O2edF83zoyfx1518FvFreIfDf9
kXzf8TPS/wB1Kk332i/gf/gH3a768uV021mnllVLeJd7PM+z/wAfr5PH4CpgMXLCP4lL/wDZPJwm
Lp4qhGvH4SGG8l2uy/vrdWZG2fO8Tf8As1ZuvTNbLZanbRSTJZyy3EqQ7PmiZH3/AD/d/j3Va8JQ
qnhu0i+4+3fLCn/LJm+d0/4BvpmvWCvpeoQRSsj3UTRLD/BuZNla0vZxxPL/AF2NJc1WjzHo2lfB
bwr4z8P2N9qunx3Mt1F5qu8Sfcb7lYmq/sc+ANSR/IivrB/+nef/AOKr1jwLrdt4h8JaVfWa7Img
VGi/55MvyOn/AACt2v0XC1KuFjGNCco/9vM9B5XgcVCMqlKMv+3T5l1D9hjw9M3+jeI9ShT/AG4k
esy5/YVtk/1Hiid/9+BEr6tor1P7Wx//AD8kcUuGcpl/y5Pmrw3+xD4as/m1rV9Qv3/55W7LEn/o
Fem6D+z94J8MKn9maV9mlX/ltu3v/wB9tXpFFcuIxVfGR5K0+aJ3YfJMBhf4NKJyqfDTRUb/AFU/
/f2ulhhjtokiiVUiVdiolS0V5lPD06H8OPKexGEIfAfmFRRRX86n9qhRRRQAUUU+2tpbyZIoImml
b+BF3PWiTexLaW4zFFdZb/CXxneRLJH4a1Jkb7v+jMlY2ueG9W8MzCHVtNuNOk/u3ETLXRLDVox5
pROSnjMNUlyU6sZS/wARmUUUVyHaH3a96+F/xsttas7fw14zn27V8qz1t/8All/sS/3l/wBqvA6S
vQwuLqYWXNE8PN8mwmd4b2GJj/8Aan17eaJc+H7r7NKu+L78X8abf9lv4lpteXfB34yx6fFF4Y8V
yNNorN/oeoN8z2L/APxqvXtU0uXS7hFZlmidd8VxC25JV/vpX0spRxEfbUz+Us/4exOQYl0qq9z7
MiknyLVLWPsdto139sVXslibcj/xf7FV7/xJBZ3n2GCKe/1D7/2e3Xft/wB9/ur/AMDqFLC81i6i
n1WCK2t7dklgsUbzfm/vu/8A6CldVKjOny1anux/8mPiatSNReyick+j3M1nbxahbWOvJ5WzfcWP
mvFKv34nlX5vk/20rETwr4c1Jn8rwFczbZWiZ7eV0Td/wLZXpc1nqem3VxPY/Zrm3ll81re43o+7
/Yf/AOwqLwr9qRtY89Vhi+2M6wpLv27kR3+f/ed6+qp5vWp05VKU/ulJfgrHhzy+lKUYyh/5Lf8A
M801j4Lafc/NFoOoWEq/f/s+8iuIm/7+ujVhTfB3w5cRbbPxLOl2vyNb3Fmzurf3Ni/Nur1i81DU
7zS01ODUWhS6XZZ2NvAm9mb7m92/76/2atabba1oNqljBbWl+m1ds277Ptb+Pf8AfZv9/wD269el
xJmWHp6V/e/xff8AGmedLJ8FVl/C/r5Hkuifs8y6lE8s+sS20W/ZFvsdjuv9/az/AC0yH4C2l/rM
tjY+JfOSKDfLMlrv2tv2bPlevW5vEl9eXFvYwaLIlxLA0sqXcvlfKuxHRHXf8/z1peGLCfTdBsra
5ijS4iiVGRKitxZnVGMqtSv/AIY+7/4EXTyHLZy5Y0/zPI/D/wAALCTVtQt9T1Oe6S1eLakMXlbl
ZN3+3/tV1XiT4P8Ahf8AsHyLbTFhl82JFmSV9/zOiV1sz/YPFFv/AHL+Bkb+5ui+dP8Axxn/AO+K
m1v559Ett3/Hxqdumz/dfe//AKBXmVOIc2xWIp1JV5fzfy+u3oelRyjAUaVSCpxPJ/EXgX4T+H9Y
uNNutR8RfbrdvKn+yRK0UT/xJ83zNW14T+HPwrvm/wCJfq8epXH/ADy1ad7V/wDvhtqt/wB9VwXx
WXZ8T/Fir/0Fbr/0a9cpXz2J4yzXmlRlVly/4mf05h/CbhzFYSlWp0+WTifWtn4DbQWt10/QVtkb
+O3tfvL/AL61b1pbPwra/afEep22iRfwpM2+4l/3Yl+avlnTvHPiPSbT7LY6/qlpa/8APKC8lVf+
+d1ZdxdT3kvm3U0lzL/fmbe9eFVzeE/ealKX96Q8J4W0qNX97W/d/wB2J6prXxi0jTfFUur+F9D8
67ltfsst3rHz7vmTY6xL8q/8D3VyXiD4ueL/ABQu281u5S3/AOfe0b7PF/3ym2uQp1eXiM0xVf45
H6ll3DGU5XC2GoR/xfaB2Z23M29/77U3d8+2l64FI330et8tpwxFSpRqfFKL5f8AFuvvtb5npY6U
sPGNamvhlHm/w7fhe/yJftMvleV5jeV/c3fJTKmht57xvKgikmf+7Eu+vTPCXwA1nVrddQ1528Oa
Y3zK9xFvuJf92L/2Z686lhquI+CI8bmeCyun7TEVeWJ5ckbMyqq/P/Dsr6E0n4M203wN1bwx4qaZ
LjxFKtxLZQtte1VfuP8A738VbOm2fhP4UWbz2awWcv8AFqepsj3H/AP7v/AK8s8c/tEtNNLBoMXm
s/3tRu/n3f7if/F1+icO8PZhXqe0wcLy/m+GMfmfzTx34kYHE4eWDpfD/wCTS+R6RYJofwu8G6fZ
710rTdOgW3iR2+f5f/QmrwfUrzUvjZ48SO1jlh09W+VP4IIv77/7VR6D4N8YfFm+inla5ngd9n2y
7b5E/wBxP/ia972+E/2edDS0mVdS1tvn/syGVPNdv787/wAK/wCzX6DP6nwrCrWdT2mLn9r7MP8A
g/ifhWX5fmfGdeGGw1KUaP8A6V/wDqLfR7TRPh7rq3IWx8OxaVLabpf4vl+VU/vNu218jferqvHn
xM174iah5uq3Oy1i/wBRZW/yW8H+6v8A7NXK9elfhWZYxYucWun2j+4uD+HanDmDlSqy96X/AJKJ
TKfTK8M++H0UUygB9FFFQIms7yewuorm2laG4ibfFMjbXVq+z/hd8Rbb46eC5bO+8u28S2H+tRf4
v7kqf7DfxV8VVueCfGWo+BfE1lrWmS7Li3b50/glX+NH/wBmvocrx/1OpyVP4cviPjuJsgpZ7hLf
8vI/D/8AInY/FTRL74XfEGLxVYwMlvLLsvIU/vfxo/8Av/8Aodd9Z69H4zbT2iguU0eVWuGeZU2S
/c2fP/v7/l/2K9G8UW2jfGb4ep4gsovPsryLyry3/jjb/wCKWvllJrn4a6xF4c8QwfbNC+0+bBcO
v3Ub77p/wH/vlq/Z6dOGdUI0/wDl9Tj7sv5oeX95H8J5phcRw7jJQqfw5S97+7L/ACZ7LNqX9la5
qd1bRK+nqqvffvfuy/30/h+5s3Vp3mpb7BLnT1juZZVVFmf5EiVv43/2f4qqeTpV54Sf+z54P7PR
ftC3CfOm5fn3vu+98/8AfqLUtHi1vw+940DJcXVrFLLbo3yM33/nTY+7Z/u18S4U3OPP7vLLl/8A
2j0lOpGEuT/Edx8EPEjaO1xplzL51u15LE1w67N0u/8A1te5V8qaD9m8JaDpVtOrQvcMqSu+z5bh
v7/93e9fQfgPxD/bel+VO3+l2vyN/tL/AH6+hwWLft5UJ/D9k9/LK37qNOfxHUU2uSsPijoOq/EH
UPBkE7PrFnB5svy/J/uJ/tbH3V19fTVKNWl/EjynsRlGXwjaKdRWJQUUU2gD8x5reW1leKeNoZV+
8jrtdab1712q/GbxRNJDJqFzaayyLs/4mllFN8v+8y7qvQfFuxbd9r+H/hW5dv41tGj/APQWr8B9
jhpfDV/8lP64liMfD4sPzf4Zf/JWPO6fDDLcSpFFG00rfIqIu52ruLn4l6O7fuPh/wCHYU/2xM//
ALUqSP4x3+m2zx6BomjeG53GxrzTrVvP/wCAszNto9jhvtVfwCWKxs9IYf8A8ClH/wBtuSW/w903
wdDFe+OrqSzdk3xaFZMrXsq/7X8Ma/73zUzUPjNqtvA9j4atbTwlph+VYdNi2zt/vT/eZq4K4uJb
64lnnlaaaV97zStvdmpv3acsZ7NcuH91fj941lsasufGfvJf+S/9ux/z1NS88Va3qFwlxdatfzzp
9yWS5ZmWut0P41a1DZ/2Z4hRfFWiN/rbPUvmdf8Aail+8rV57RXPTxlalLmjI6K2W4XEQ5KlK39f
ZO/8f/D+w03R7TxT4XuWv/C143lHzf8AX2cv/PKX/wCKrgR83Fdz8I/EEen+JBomo/vNA13bYX0P
+98qS/7yt81c74s0GTwp4p1TSJm3tY3LQb/7+1vkeuvERjVh9Zpx5V+pz4GpUo1ZYGvLmlH3oy/m
j/nEx6KKK8c9oK9P+Ffxlk8KxromvJJqXhp2+X+KWzf+/F/8TXl2afXXQxFTDy5onl5hl+GzOhLD
YqPNGR9P6pF/wjLPq9m/9q6FqP8ApX2i0+f+Db5q/wB5fl+ZPvLWrDMtzbpLEyvFKu9XT+Ja8Q+E
3xZfwRcf2ZqqSX/hq6bdLbp9+Bv+esX+1/6FXrWqaavgxYda0qRdS8KX/wC9823+dIl/jlVP/Qkr
7ejKnmNO9P4v6/pfdufyRxLwzieGcT/NQl8Mi7qWpNpsSStBJNb7v3rQ/wDLJf7/APu1n2FzBpWm
3up3N5Hc+a32id7f7ifIibE/8crW+2QfZUufPX7Oy7/O3fJtrnE8GXNs2oQWt9Dbaffys8sSWab1
Vv4E/h/77Srw3sVGUavu/wDtx8RW9pzc0feMq2vJNNvJZ4rO5ubewVrhbS4b7PLa7t+/5Puy/wAe
167h7yCGVImnjSVvuwu2x6wfFWiTvoaNYsz3FrE0Xz/O8sTJsdP97+L/AHkrN1jQWv1ivtPlW5iv
PKSWZ4EllX5NiSo//fG5P9+vRlGhjuWcpcv9f0/+CccZVMLzRjHmNXwxbL9qvZblpZtVt5WileZv
uqz702f3VdNn3K1dS1KDSrfzZ93ztsVEXc8rf3EqlDC3hvS765nlkv7tn82V0XY8rfcRET/vhafo
+l3iSvqGqsr6hL92FP8AVWq/3E/9mf8AirgrKNWUq0pe7/W3kdlNyjGNOPxGff22vax9kn8i0sPs
sv2qK3eXzXlbY/yP/Cv3/wDarQ0GaLxD400edfnt7eBZVT/all2f+0nrQv7yKwsLi5l/1VvE0rf8
Bqj8LrBrPxppkEnyPdWtvKsO77vlO+9P+AealdmGn9Yjz8vLy+7H57ijT5cRCP8AMeB/Ff8A5Kh4
sP8A1Fbn/wBGvXKfw1u+OL5tQ8a+ILtvvT6hPL/5FesL+GvzrEy5q85eZ/emXx5MJRh/diJRRT64
zvGUU+ilcBtO/wBml6mtzwHoq+IvG2h6a3K3N3FE3+7u+euqgpTqxUdzmxM40aM51PhPp3wZoCfC
/wAF6fpdov2bWL+BLrU7hP8AW72+5Fv/ANmvIPiF8b7651d9F8Lo1/qDN5TXf+t+b+4ifxf79dR+
0N4+k0fS73yJdmoapO0UTJ/BF/G//fGxf+B074I/DGz8MaT9s1Vo7O7aBrq+u3X/AI9bfZ9yv2jL
cPhcDhv7RxkeZc3LTp9Jcv2peR/Amd5jjuIM1ng8PP3payl+UYnmWm/ArxL4nuvtniDU/szt97zm
+0S16dpvwa8D/DGzi1PxNdR2/wDHF/aP724l/wCuVutYPiT9pC6heWDwnpUOlRfcXULv97dsv/oK
15Fq2qX2t38t5qN3Pd3Uv3prht7tXi5nxrja8fZRqWj/ACx92P8Amz9Z4b8HacZQxGZf/JS/yR6z
4t/aDnWN9O8G2f8AYNjs2fbZvnun/wB3+GL/AIDXkNzcS3k8s91K1zcSvvllmbe7NVan1+b4nGVs
XK9WR/SOW5PgcppeywdLlGUU+mVwHtD6KKKACiiioAKKKKACiiigD2H9nP4sxfD/AMRS6Vqvz6Fq
zKkrv9yCX7m//d/vV7J8VPhpZ3i/ZrmBbnR7j54n2/Orf7D/AMFfHfY19P8A7N/xRs/Emif8IH4h
n33C/wDIOlm/iT+5u/vJ/DX3eS5hKXLh3PllH4ZH4jx9wpDHUpZhQh/ij/7d/meP634A8QfDFri8
0GefUvD8rq91afx7Vf8Aj/8Ai0r0XQfG1t8SLW3i0zz4Ym+e+/geL/Y3/wB5/wD0HfXo3iHQZ/D1
89tOu9G/1T/wMtfPXjC3n+EXj601XRdsOn6tuSW3df3Stv8An/8AQ91foNGs89U8LiY/7VH4Zfzf
4vPsz+TMThnk0/a0/wCD9qP8voen+IdJ0WFXa80xYYrhdkuoQqm+L/bd/vf8CrQ8DfEKfSr+KdYL
u/RZfK+1wwfurpP/AGX/AH/u/wByqr+Hr65WW2vNanmsm/54xJFK3+w7r/D/AMAWtDUtSttBt7dW
WT5v3UFvDE7u/wDuJXysazio04/vJL1/r9D2IKUantfhid1onwu8747XHxBiljfSrrTlSJE+/wDa
NiI/yf7if+P16xXlvwi8ZwX8T2KyN5TM3lb1dHVv402NXqVffQzKpmVKMqnxRjy/+An1eGlGVPmh
9oKKKKs6wooryr4vfFq28N6hpvhHTb77N4l1ieKJbj+CziZ9vmv/ALX91K6cNhquKqezpGVSpGlH
mkfC9FFFfzGf2wFFFFABRRRQAUUUUwDc0Lbl+R1+dXr0L48W7Q/Ei7nl4a8tLS5Zv7zNAob/AMer
z2vQ/jw3l+PFs9297HTbS1Zv7zLAv/xderT/ANzq/wCKP6niV/8AkZUP8Mv/AG085op9MrzD2x9M
p9FSAor0z4O/Fr/hBbp9K1fzLzwxeN+9hX5ntX/56xV5n0ozXXhsRUw1T2lM87HZfQzShLC4qPNG
R9L+JvD6eG7qyvIrxb/wfPL9qXyfmiT+NJf93f8AeT+FvnroIXWaJGVldGXerpXinwj+Lf8Awh7v
omsLJeeG7pvnRfv2bf8APWL/ANmX+KvVdSsV8E7L62n+2eGrpftEUtv88US/34v9n+8v8NfcxrQz
SnGVP4o/Z/r8+vqfyFxJwziOGMU9OajL4ZFvUvtM1qi2LbHlZf3ybPlX+N/++KbpWlRaPZvBFLJN
ulaVnm/vM+/+GofDFs1nodorfJ8u9U/uqz70T/gCfLVjVdS/s21SXymmdmWKKFH2bmZ6xlzc31aH
8x8jHl5fbyM+/wDEmiuz2N5PH5Uv7rfcJsilb+5v+7upv9iWeg6lpkun20dt9onaKdEX7y+U7/8A
oaJVGHTd8uj6RfKrokVxcS28MvyffTZv+5u+/V7xh9sh02LULOeOGWwl8398u9GXY6P/AOh16XJG
NSNCnL4ub/D2Rw80pxlVqR+H/wACNu4hW5tbiBvuSqyVDoO3TfFq6lL8lpoOj3F1PN/3xs/9FVma
b4qg1W4t7aCKV7vdsuk8p/8ARfv/AH3+799Kb4kuVtvBHxInb/nxs7X/AIE0r1hh6dTCympfZjKR
7+U06ePx+Hpx+1KMT5nmma5leVvvs2+oafRX5y3d3P7piuVJDKfTKfSKGUU+mUALXbfBd9vxU8KN
/wBP61xddp8Gf+So+Fv+v5a7MJ/vFP1R5ebf7jX/AMMvyNfxzMviH4+aLp0/z2lv5WxNv+/LXtHi
Hd/wgfjP/sDy/wDoaV41qVuqftIWTM//ACy83/d/0d//AImvUdW1Ke8+FfjK5aL7N5unfuk/j8pp
Yvvf8Br9j4gj+4wnL8MaP/pVz+E+DfezqXN8Uq3+R8wUyn0V+IH9/rRDKfTKfQMZT6KKACiiioAK
KKKACiiigAooooAKlsbyfTry3u7aRobiCVZYpV++rL9yoqK0hNwd0KUFUXJM+5Phj42tPjl4B3XU
Sw6vZ/up9n8Muz5XX/ZavnP9oGFrm68KWa/8fEt0yKn/AHwldx+xdfNHrXie0/hlggl/75d//iq4
z9oGGK28ZeGtQvomfTFvGSf5f9tHr9v4arfWsThMTL4vf/7etFn8SeJmXU8trV6ND4fd/wDJrHoH
iSbVX024/sXyJn8qVN+751l2fJs/+IrFTQbPR/EGj3NtBsu2XfdPN86eUqbHfe3zK3zp9yti58T+
HvDejJctfWltp+3915LJ83+4i/eryeaz8R/HTUEn2/2P4at2/dO6/O3/AMU3/jtYZZg6tSM51V7O
jHm5pS/Lzfkfn+NxEY8nsv3lSXwx/rY9S8N+KtPhluLltVtIdQlvGfZ9qTeu1/KTZ/wBEr6O8K+J
IPElgkq7UuEX97D/AOz18nv8AfCD2qRLBcpKq7PtCTvv/wB/+7XKO/ir4M3Vp/xNdQufCjS/8fFo
2yWD/wCJ/wBz7r16OAo4GvWl/Z9f3v5ZLl5v8Pn5HRSzHF5dHmxVL3f7svzPvWivnfwl8cvEdn9n
W5WPxbY3DfuJYU8qVov7+9f3Tf7W/b81et+Evid4e8Z7IrO8+zag27/iX337q4+X7+xP4v8AfTdX
rR952ifW4bMqGIV4mf8AGz4kf8Ku8B3erwRLNeyutvao/wBzzW/jf/c+dq/P+/1i+1LVpdVubyS5
1CWXzWuHb52b+/X6K/EL4e6R8S/D8ukavAzxffimT5Hgl/vpXz//AMMVS22qWUieIYtS09Z18+3m
ie3dot/z7GXd/BX6Vw1meW4ChL2/u1DHG0a9aXufCfNVFFFfxEf3aFFFFABRRRQAUUUUwNzwRpP9
veNNB0/Zv+0XsEb/AO4zfP8A+OVo/FbVV1z4leJbwfPG19Ii/wC6rbF/9Bra+CNqdP1rVfE0y/6L
oOnz3JZ/ueft2xp/30xrzmRmlLOz73d9zV7Ev3WCjH+aX5f0zw6X77M5y6U48v8A4Fr/AJCUUyiv
JPcH0Uyn1IBRTKfQAV6V8Kfiy3hL/iTazuvPDtw3/A7Nv+esX/sy/wAVeZU+uqhXnh580Tzsxy6h
mmGlhcVHmjI+nbmGXwkyXMDLf+HLhfNimt/n8pW/jT+9F/sfw1sI8F5FFKvlzQt88T/f/wCB14l8
Kfis/hFv7I1dpLnw7K2/5Pnezb/nqn/sy16xeaXP4Y2X2lbdS0S6XzfJt23oy/8APW3/APZov8t9
pTqU8dHmj8X9f1fr6n8hcScM4nhvEuMlzUJfDIfs8zxb5qt86WLIy/70vyf+gPVHxJt1X7RYy3jW
enwRebfXEP3/APYT/wBm/wC+P79PmS51K8i1DRZ4Ps97EsU93991VXd/kT+987rWhbaDZ2emy2Kq
zxXG7zXmbe8u777u9dntI4eUak5e9H8P66HxHLKrzRj8JheGNegeW4WdmfULidYmRIHTzfk+SXZs
+7sSqnxFvPJ+GXjBt3/H1rVna/e/55W++tD+0rb+3rSexZXdf+JfdW8u+KX76eU+xk+b+P8A77rm
vijN/wAWntJNzbNS8RXVxF/tKqbN9dOKUY0K9fl5eaJ9VwTD2ue4Sl8XLLm/A8UplPplflx/bYUU
UUAPplPplAC12HwfuYLb4neGZbqeO2iW8XdNL9yuPrsPhHN9m+J3hd9u/wD4mMSf99Ptrtwn+8U/
VHl5pHmwFeP92X/pJta9DFc/tIxWd9FvRf8AR9j/APXJ/wD2evXfHiMnwo8YTr8ieVbxf+TC15F4
kT7H+0jp8sr/AOtaJ1d/+uTr/wCh17H8Qvn+DPi2JvuL9ldf97zUr9i4k5fZYTl/58/5n8OcC/8A
I697/n9/kfKlMop9fiB/ewUyin0DGUU+igAplPoqQCmU+igAooopAFFFFABRRRTA9a/Zn8aWfg/4
lRNqEqw2mowta/aGf5I23Kyf+g7f+BV9AfE74UxeKFuEktP7S0y6bzWSH76t9/5NlfExY9DXpPwx
+PXiT4c3VvAJm1XRlb59PuG3bU/6ZP8Aw19nlWbU6FONCt7vLLmjJfZPyLjHgz+3JfWqHxcvw/zH
V23wE8K6bfpLLBczeU3/AB73EvyVva3o99cvaLpGtSaJFbr5Xkw2qPF/3xXt8GmaT8UvDthrtmrW
El5Akqs+zf8A8Drg/EnhO+8PS/v4vkb7rJ9x67eIsfxBh1HF4eXtIR/m97/yV6H4dkuRZVhcRKhj
I8r+77/6scZNH4hsLXzIr6DW9v3rd4Ps8rf7r/d/8cqxpuvaZ4ss7i2Zfn/1V5Y3a7Hi/wB9KuSK
VG11yK53xJ4cnup4dT0lvs2sWqfupv8Anr/0yf8A2Wr5zJeJ6WZ4mOEzCMadWXw1I+7GP+Jf5beZ
7ebcKQo4aWJwcuaJyXhu8n+Ffjd/DV5Kz+HNUbfYzTf8sm/uf+y/98V3Gq+G2+2fbFgjuUt4vs8F
onybF+T59/8AC2/5t/8AsVj+IdBg+K/gFJ4t0Opqu+Lf8nlXC/fSsT4deMNR8SW8s95dNbXdhB9i
lfyGl2t8/wC9f+Ff/tVfr9enPFQljab5atP3anr0l8z8QjbA1fqlT4Ze9H9Y/I+iPh18SLmzuLXw
54jnWa7eL/RdT/577f4Jf9r/AG/4q9Yr5Cfw3L4VvLu80iL7fqF0qpEky73/AIN/z/w/J83313b6
9L8DfHWKzuLTRdcnaa72/M80X2d4v+As/wA3/AN1ThsW5R5n7y/m/wDtex9Tgsw9n+7xPunxpRRR
X4If3yFFFFABRRRQAVe0PQ7vxNrVlpdgu68vJFijXds+aqR616x8FLl9C0rxnrFjth1Ozt0S3uSg
ZogX5A3A9a9HA0Y160YSPMzTETweEnXpfF/noYfjvxLb6bYr4O8Pyr/Ydm3+k3UPytqE/wDHK3+y
v8K1wVevfHLSbG30bwtqkFlb219e2JluJLeJYxI2RyVUBf0ryJq1zBNV+VnPkqhLB05wXxXb83s2
JTKfRXmHtjKKfRSuAyin0UXAKKKKkBtej/Cn4rN4JuP7N1RJL/w1cNvlt1+/A3/PWL/a/wDQq86o
rroV5YefNE83H4HD5lRnhMVHmiz6l1LR2s1i8QeGp49V028+fZC2yG6/+NS/5/2qbpWvLq148UW1
4mi3xP8AcdduxHR0/gb5q4H9lfUrqbxpdaLJOz6Vc6c801q33HkVeHP+179a7XWok0/xppMlsiwv
exslwyj/AFoXoG9cV95SnDF0faTj3/D+tPuP464pyVcN5j9XpS5oy/Uvaxa2y2d3ePFH9oigZ1uH
VN6/J/frzn45RtZ+A/hvbbdifZZ5dv8Atful/wDZa9B8U/N4W1XPP+hy/wDoFYXx6hS4+D3gi+kU
PdrLOomP3gG6j8a56kpSy6p/XY9jgW0eI6Wn8x880yn0V8Gf1+Mp9FMoAKKKKACtnwhcfY/FuiT7
d/lX0D/+PpWNVnT/APkIWn/XVf8A0Ot6L5akWcuKjzUJxPSv2jbaXw38RNH1xY/+PeXym/3opd//
ALNXqviqOXxJ8HfFH9mN53m2tveqn96JXR3rF/ass4P7F1RvKXdHeqyH0J3c0n7NmpXU3hDR/MmZ
/wB9Lb8/889/3fpX7jmFJYrJcPWnvCTp/KX+R/AWU4qWT8TT5fe1jP7j51ptd58cNGsvDvxQ1uw0
22jsrONlKwxDCjO3NcGOtfh1am6NSVO+x/f+FrrE0IV7fFHmEop/8VMrA3Cin0ygY+imUUAPoplF
KwD6KZRTAfRTKKVgH0UyiiwD6KZRRYD1D4S/HnV/hTDcWUVtHqWlSt5v2SVtvlN/EytX0p8Pf2iP
CnxKb+z7tf7Lv2batrqHzJL/ALrfd/4DXw43WnuOK+mwOeYrBKMJe9DsfE5twnl+aynUnHkqy+0j
768T/DSLUmS50fy03f8ALHd8n/Aa831LQbnSWlgu0bzV+byXWsX9jfxLql7rGu6NPfTTaXaW++3t
XbKRHf1X0/CvonxppttdaDdSSwq7xI2xiPu17mJyTLs4w31+NPkkfg2Pli+H8ZLAUat4x6dDwWO/
+0skEDR+a3zs/wB/bXmWq2cvw3+J0Wqytv0TXt1vdPt+RZW/vf8AA/8A2evW2hSKV2RQp9q5/wCJ
dlBfeAddW4iWUR2vnJu7Or8N9RRwxUrYXFLDVZc0avuv0lt80fnvEnscZBVMNH2fL73/AG8v0Kmt
6VeTfa59Fng/dbf3Lq+9ZYv7n/ANi1ma3r3/AAlWk/YZbNfs8tzFay6hCyOis2x/kRvm3fc/g+Wr
/wAIZnuvh9pE0rmSWRmZ2bqTvfms7XmNjDqF1bnyriDXX8uReq7rcZx9dx/OvpaKVLG1MLPWVKVk
/nb+v1Pl6zf1aniPszjqj//Z</Data></Thumbnail></Binary></metadata>
