# Supplementary material for: Assessing anthropogenic risk to sea otters (Enhydra lutris nereis) for reintroduction into San Francisco Bay
Source: PeerJ. 2020 Nov 17;8:e10241. doi: 10.7717/peerj.10241 (PMC7678461; doi:10.7717/peerj.10241)
Supplement: Supplemental Information 6 [file peerj-08-10241-s006.r]

install.packages("tidyverse")

library(tidyverse)
library(tidyr)
library(dplyr)
library(ggplot2)
library(magrittr)
library(ggrepel)

###################
## Generate Data ##
###################
resolution <- 500
# Risk
rescale_dist <- function(x, y, x0, y0, z1, z2) {
  d0 <- sqrt((x - x0)^2 + (y - y0)^2)
  d <- (d0 - min(d0)) / (max(d0) - min(d0))
  z1 + (z2 - z1) * d
}
risk_df <- expand.grid(Exposure = seq(0, 3, length.out = resolution),
                       Consequence = seq(0, 3, length.out = resolution)) %>%
  mutate(Risk = rescale_dist(Exposure, Consequence, 0, 0, 0.25, 3))
# Contours
library(purrr)
quarter_circle <- function(r) {
  tibble(Level = r,
         Exposure = 0 + r * cos(seq(0, pi/2, length.out = resolution)),
         Consequence = 0 + r * sin(seq(0, pi/2, length.out = resolution)))
}
contour_df <- map_dfr(seq(1, 4, by = 0.5) - 1, quarter_circle)
# Species
sp_df <- tibble(Stressors = c("Ferries", "Shipping Vessels", "Rec. Vessels", "Methylmercury", "PCBs", "Commercial Fishing", "Oil Spill"),
                Exposure = c(## enter the corresponding exposure scores generated by the HRA in the same order as listed ^^),
                Consequence = c(## enter the corresponding consequence scores generated by the HRA in the same order as listed ^^))
#################
## Create Plot ##
#################
library(ggplot2)
library(ggrepel)

ggplot(risk_df, aes(Exposure, Consequence)) +
  # Risk color 
  geom_tile(aes(fill = Risk)) +
  # Risk contours
  geom_path(aes(group = Level), 
            data = contour_df, 
            color = "#336666",
            size = 0.5,
            linetype = "dotted") +
  # Species points
  geom_point(data = sp_df, size = 3) +
  # Label species (uses ggrepel package)
  geom_text_repel(aes(Exposure, Consequence, label = Stressors), data = sp_df, size = 4.5) +
  # Set the Risk color and legend
  scale_fill_gradient(low = "white", high = "red1",
                      limits = c(0, 3),
                      guide = guide_legend()) +
  scale_x_continuous(limits = c(0, 3), expand = c(0, 0)) +
  scale_y_continuous(limits = c(0, 3), expand = c(0, 0)) +
  coord_fixed() +
  labs(title = "Study Area") +
  theme_bw(base_size = 13) +
  theme(legend.title = element_text(face = "italic"),
        legend.key = element_rect(color = "#BBBBBB"),
        plot.title = element_text(hjust = 0.5))
